# Supplementary material for: Small-scale spatial variation in population- and individual-level reproductive parameters of the blue-legged hermit crab Clibanarius tricolor
Source: PeerJ. 2017 Feb 15;5:e3004. doi: 10.7717/peerj.3004 (PMC5314957; doi:10.7717/peerj.3004)
Supplement: Data S1 [file peerj-05-3004-s001.xlsx]

## Sheet: RAW DATA
Number	Location	Date	Observers	Sex	SL	Egg Stage	Gonad Stage	# Eggs	Egg Size	Egg Size	Egg Size	Egg Size	Egg Size	Egg Size	Egg Size	Egg Size	Egg Size	Egg Size	Single Egg Mass Dry Wt	Egg Mass 1 Dry Wt	Egg Mass 2 Dry Wt	Egg Mass 3 Dry Wt	Remaining Egg Mass Dry Wt	Female Dry Wt
1	BI1	2011-06-17	BS,NC,JA	M	94
2	BI1	2011-06-17	BS,NC,JA	F	55	late	late	94	60	61	59	50	58	49	48	35	47	44	0.0011					0.0103
									43	42	40	40	38	38	35	27	31	37
3	BI1	2011-06-17	BS,NC,JA	M	86
4	BI1	2011-06-17	BS,NC,JA	M	77
5	BI1	2011-06-17	BS,NC,JA	M	78
6	BI1	2011-06-17	BS,NC,JA	M	88
7	BI1	2011-06-17	BS,NC,JA	F	81	late	late	1091	66	75	69	72	69	68	70	76	69	76	0.0095					0.0256
									48	41	44	50	45	50	56	54	48	49
8	BI1	2011-06-17	BS,NC,JA	M	65
9	BI1	2011-06-17	BS,NC,JA	M	86
10	BI1	2011-06-17	BS,NC,JA	F	74		late
11	BI1	2011-06-17	BS,NC,JA	M	84
12	BI1	2011-06-17	BS,NC,JA	F	72	early	early	1014	36	34	37	36	38	35	34	36	38	35	0.0092					0.0215
									35	32	33	34	37	34	34	33	32	35
13	BI1	2011-06-17	BS,NC,JA	M	86
14	BI1	2011-06-17	BS,NC,JA	M	65
15	BI1	2011-06-17	BS,NC,JA	M	85
16	BI1	2011-06-17	BS,NC,JA	M	70
17	BI1	2011-06-17	BS,NC,JA	M	99
18	BI1	2011-06-17	BS,NC,JA	M	74
19	BI1	2011-06-17	BS,NC,JA	F	52
20	BI1	2011-06-17	BS,NC,JA	F	70	early	early	3x100+?	35	37	36	36	34	35	32	37	34	39		0.0006	0.001	0.0008	0.0051	0.0175
									31	32	35	31	32	33	31	31	30	32
21	BI1	2011-06-17	BS,NC,JA	F	80		late
22	BI1	2011-06-17	BS,NC,JA	M	69
23	BI1	2011-06-17	BS,NC,JA	F	63		late
24	BI1	2011-06-17	BS,NC,JA	F	68		late
25	BI1	2011-06-17	BS,NC,JA	M	79
26	BI1	2011-06-17	BS,NC,JA	M	82
27	BI1	2011-06-17	BS,NC,JA	M	63
28	BI1	2011-06-17	BS,NC,JA	F	60	early	early	487	39	40	39	36	37	36	37	37	39	35	0.0048					0.009
									36	38	37	34	35	34	36	35	33	34
29	BI1	2011-06-17	BS,NC,JA	F	71	late	late	450	67	61	54	49	50	47	48	71	47	56	0.004					0.0191
									50	47	42	47	45	44	45	41	46	47
30	BI1	2011-06-17	BS,NC,JA	M	58
31	BI1	2011-06-17	BS,NC,JA	F	72	late	late	100x3+?	70	61	65	68	69	60	65	64	65	65		0.0005	0.0007	0.0009	0.0021	0.0233
									47	45	43	42	42	36	42	46	40	45
32	BI1	2011-06-17	BS,NC,JA	M	53
33	BI1	2011-06-17	BS,NC,JA	F	65		late
34	BI1	2011-06-17	BS,NC,JA	M	61
35	BI1	2011-06-17	BS,NC,JA	F	78	late	late	100x3+?	55	59	51	58	56	59	63	55	55	57		0.0005	0.001	0.0009	0.0053	0.0243
									38	40	36	39	37	45	44	43	49	40
36	BI1	2011-06-17	BS,NC,JA	F	52		intermediate
37	BI1	2011-06-17	BS,NC,JA	M	88
38	BI1	2011-06-17	BS,NC,JA	I	66
39	BI1	2011-06-17	BS,NC,JA	M	41
40	BI1	2011-06-17	BS,NC,JA	F	52		intermediate
41	BI1	2011-06-17	BS,NC,JA	F	60	late	late	386	57	65	56	63	52	60	52	51	60	64	0.0044					0.011
									40	41	39	34	38	40	43	41	41	39
42	BI1	2011-06-17	BS,NC,JA	M	70
43	BI1	2011-06-17	BS,NC,JA	M	69
44	BI1	2011-06-17	BS,NC,JA	F	77	early	early	658	37	33	35	38	37	36	35	37	38	37	0.0064					0.0136
									34	32	34	31	36	36	34	31	32	30
45	BI1	2011-06-17	BS,NC,JA	F	51	late	late	51	54	52	51	51	53	51	50	53	51	49	0.0005					0.0061
									42	35	34	35	36	33	36	37	31	40
46	BI1	2011-06-17	BS,NC,JA	F	66	late	late	407	55	54	57	58	55	56	54	53	48	50	0.0035					0.0156
									36	38	38	43	45	39	39	32	35	38
47	BI1	2011-06-17	BS,NC,JA	F	50		early
48	BI1	2011-06-17	BS,NC,JA	F	61		intermediate
49	BI1	2011-06-17	BS,NC,JA	F	82	early	early	217	48	45	49	47	48	49	44	47	48	46	0.0019					0.024
									36	39	41	35	33	34	35	35	34	32
50	BI1	2011-06-17	BS,NC,JA	F	62	late	late	10	54	52	53	55	42	50	53	60	56	49	<0.0000					0.0105
									37	32	39	37	35	35	34	48	41	37
51	BI1	2011-06-17	BS,NC,JA	M	63
52	BI1	2011-06-17	BS,NC,JA	F	61	late	late	354	67	66	70	64	66	64	58	68	70	63	0.0031					0.0128
									43	46	43	36	40	45	50	41	45	37
53	BI1	2011-06-17	BS,NC,JA	F	53	late	late	151	70	68	68	73	62	70	67	70	71	69	0.0018					0.0071
									45	54	49	45	54	44	50	54	43	47
54	BI1	2011-06-17	BS,NC,JA	M	41
55	BI1	2011-06-17	BS,NC,JA	F	69	late	late	570	67	51	53	69	50	55	55	61	52	55	0.0041					0.0156
									35	33	43	50	40	40	41	46	41	43
56	BI1	2011-06-17	BS,NC,JA	F	75
57	BI1	2011-06-17	BS,NC,JA	M	82
58	BI1	2011-06-17	BS,NC,JA	F	62		late
59	BI1	2011-06-17	BS,NC,JA	F	64		late
60	BI1	2011-06-17	BS,NC,JA	F	76	early	early	100x3+?	37	35	36	34	36	37	36	36	32	34		0.0006	0.0011	0.0008	0.0049	0.0111
									32	33	32	31	32	31	25	32	31	31
61	BI1	2011-06-17	BS,NC,JA	F	72	early	early	902	41	37	38	37	38	39	36	36	37	37	0.0093					0.0174
									36	37	37	35	30	33	31	35	35	33
62	BI1	2011-06-17	BS,NC,JA	F	63	early	early	224	50	50	47	42	48	50	46	49	48	55	0.0021					0.0093
									50	45	41	36	44	40	45	43	45	46
63	BI1	2011-06-17	BS,NC,JA	F	71	early	early	100x3+?	39	40	42	38	39	34	37	40	41	42		0.0008	0.0006	0.0008	0.0043	0.0157
									38	36	36	34	37	29	30	34	35	35
64	BI1	2011-06-17	BS,NC,JA	F	53		late
65	BI1	2011-06-17	BS,NC,JA	M	52
66	BI1	2011-06-17	BS,NC,JA	F	56	early	early	439	38	37	36	38	36	38	37	36	36	35	0.0037					0.0068
									35	36	30	37	35	36	36	32	32	34
67	BI1	2011-06-17	BS,NC,JA	F	58	late	late	283	56	54	64	59	54	58	57	55	70	61	0.0024					0.0067
									38	40	34	35	41	45	44	43	37	36
68	BI1	2011-06-17	BS,NC,JA	F	50	late	late	98	60	60	55	51	63	52	65	65	60	55	0.001					0.0078
									32	40	40	34	35	37	37	42	35	41
69	BI1	2011-06-17	BS,NC,JA	F	41		late
70	BI1	2011-06-17	BS,NC,JA	F	51	early	early	121	47	39	45	45	44	44	45	46	46	46	0.0008					0.0057
									37	30	37	36	35	32	37	35	37	35
71	BI1	2011-06-17	BS,NC,JA	F	50		late
72	BI1	2011-06-17	BS,NC,JA	F	43		early
73	BI1	2011-06-17	BS,NC,JA	F	55		indistinguishable
74	BI1	2011-06-17	BS,NC,JA	M	45
75	BI1	2011-06-17	BS,NC,JA	I	93		early
76	BI1	2011-06-17	BS,NC,JA	F	69
77	BI1	2011-06-17	BS,NC,JA	M	72
78	BI1	2011-06-17	BS,NC,JA	M	82
79	BI1	2011-06-17	BS,NC,JA	M	72
80	BI1	2011-06-17	BS,NC,JA	M	64
81	BI1	2011-06-17	BS,NC,JA	M	66
82	BI1	2011-06-17	BS,NC,JA	M	90
83	BI1	2011-06-17	BS,NC,JA	M	72
84	BI1	2011-06-17	BS,NC,JA	M	61
85	BI1	2011-06-17	BS,NC,JA	M	46
86	BI1	2011-06-17	BS,NC,JA	M	71
87	BI1	2011-06-17	BS,NC,JA	M	79
88	BI1	2011-06-17	BS,NC,JA	F	90	late	late	100x3+?	53	54	44	52	50	48	49	50	50	51		0.0008	0.0008	0.0007	0.0065	0.0377
									35	41	33	36	32	37	36	35	35	35
89	BI1	2011-06-17	BS,NC,JA	F	70		late
90	BI1	2011-06-17	BS,NC,JA	F	73		late
91	BI1	2011-06-17	BS,NC,JA	F	62	late	late	35	77	72	73	71	68	69	71	71	72	73	0.0006					0.0161
									55	47	54	55	46	48	51	44	49	50
92	BI1	2011-06-17	BS,NC,JA	M	71
93	BI1	2011-06-17	BS,NC,JA	M	75
94	BI1	2011-06-17	BS,NC,JA	M	77
95	BI1	2011-06-17	BS,NC,JA	F	74		late
96	BI1	2011-06-17	BS,NC,JA	M	85
97	BI1	2011-06-17	BS,NC,JA	F	71		late
98	BI1	2011-06-17	BS,NC,JA	F	64		late
99	BI1	2011-06-17	BS,NC,JA	F	59	late	late	400	65	63	63	65	66	66	65	70	64	63	0.0033					0.0111
									40	43	44	41	50	49	43	53	57	45
100	BI1	2011-06-17	BS,NC,JA	F	64	early	early	310	37	37	38	39	36	38	37	34	38	40	0.003					0.0074
									33	36	35	37	35	34	36	34	35	36
101	BI1	2011-06-17	BS,NC,JA	M	73
102	BI1	2011-06-17	BS,NC,JA	M	83
103	BI1	2011-06-17	BS,NC,JA	M	86
104	BI1	2011-06-17	BS,NC,JA	M	68
105	BI1	2011-06-17	BS,NC,JA	M	90
106	BI1	2011-06-17	BS,NC,JA	F	70		late
107	BI1	2011-06-17	BS,NC,JA	F	65	early	early	100x3+?	42	42	36	37	43	37	35	39	36	38		0.0009	0.0009	0.001	0.0061	0.0172
									36	35	35	34	37	37	35	33	33	37
108	BI1	2011-06-17	BS,NC,JA	F	64		late
109	BI1	2011-06-17	BS,NC,JA	F	64		late
110	BI1	2011-06-17	BS,NC,JA	F	51		late
111	BI1	2011-06-17	BS,NC,JA	F	42	late	late	100X3+?	64	60	58	65	64	58	57	64	55	58		0.001	0.0007	0.001	0.0015	0.0187
									32	34	35	39	37	30	31	33	34	32
112	BI1	2011-06-17	BS,NC,JA	M	85
113	BI1	2011-06-17	BS,NC,JA	M	54
114	BI1	2011-06-17	BS,NC,JA	F	65	early	early	100x3+?	41	36	38	36	39	38	38	41	42	38		0.0016	0.0013	0.0008	0.0047	0.0164
									34	34	35	30	31	33	30	31	37	35
115	BI1	2011-06-17	BS,NC,JA	F	69	late	late	100x3+?	72	73	70	69	67	68	67	70	71	72		0.0003	0.0004	0.0006	0.0013	0.0134
									44	44	41	46	38	42	38	48	44	44
116	BI1	2011-06-17	BS,NC,JA	M	48
117	BI1	2011-06-17	BS,NC,JA	F	55		intermediate
118	BI1	2011-06-17	BS,NC,JA	M	72
119	BI1	2011-06-17	BS,NC,JA	M	70
120	BI1	2011-06-17	BS,NC,JA	F	54	late	late	51	46	48	46	45	42	46	45	47	46	42	0.0005					0.0095
									39	37	36	36	36	32	39	35	32	39
121	BI1	2011-06-17	BS,NC,JA	F	63		late
122	BI1	2011-06-17	BS,NC,JA	F	58		late
123	BI1	2011-06-17	BS,NC,JA	F	55	late	late	447	64	55	69	59	61	64	64	67	64	58	0.0027					0.0147
									45	35	38	36	40	37	33	38	33	32
124	BI1	2011-06-17	BS,NC,JA	M	64
125	BI1	2011-06-17	BS,NC,JA	F	68		early
126	BI1	2011-06-17	BS,NC,JA	F	69	late	late	574	63	51	52	56	54	56	52	63	62	51	0.0052					0.0135
									35	40	39	43	40	40	38	39	37	35
127	BI1	2011-06-17	BS,NC,JA	M	63
128	BI1	2011-06-17	BS,NC,JA	F	62		intermediate
129	BI1	2011-06-17	BS,NC,JA	F	73	early	early	100x3+?	44	39	40	41	39	38	39	37	40	41		0.0016	0.0015	0.0011	0.0057	0.0095
									35	37	37	36	36	36	36	35	35	33
130	BI1	2011-06-17	BS,NC,JA	F	66		late
131	BI1	2011-06-17	BS,NC,JA	M	73
132	BI1	2011-06-17	BS,NC,JA	F	60	late	late	35	46	48	47	50	51	48	47	47	46	51	0.0005					0.0098
									34	37	36	36	37	35	40	36	35	36
133	BI1	2011-06-17	BS,NC,JA	F	57		intermediate
134	BI1	2011-06-17	BS,NC,JA	M	55
135	BI1	2011-06-17	BS,NC,JA	F	70	late	late	434	65	70	66	67	75	71	70	68	73	75	0.0035					0.0135
									59	51	47	55	54	51	57	45	50	50
136	BI1	2011-06-17	BS,NC,JA	F	72	late	late	100x3+?	62	61	57	64	60	60	57	70	61	65		0.0009	0.0006	0.0008	0.0027	0.0137
									34	33	27	37	35	33	35	45	35	40
137	BI1	2011-06-17	BS,NC,JA	F	51		intermediate
138	BI1	2011-06-17	BS,NC,JA	F	52		late
139	BI1	2011-06-17	BS,NC,JA	F	55	early	early	405	40	39	41	37	41	39	42	37	40	39	0.0035					0.004
									39	35	38	34	38	37	36	35	40	35
140	BI1	2011-06-17	BS,NC,JA	M	53
141	BI1	2011-06-17	BS,NC,JA
142	BI1	2011-06-17	BS,NC,JA
143	BI1	2011-06-17	BS,NC,JA
144	BI1	2011-06-17	BS,NC,JA
1	LKB	2011-07-01	BS, NC,JA	M	149
2	LKB	2011-07-01	BS, NC,JA	M	136
3	LKB	2011-07-01	BS, NC,JA	F	92
4	LKB	2011-07-01	BS, NC,JA	M	59
5	LKB	2011-07-01	BS, NC,JA	M	106
6	LKB	2011-07-01	BS, NC,JA	M	111
7	LKB	2011-07-01	BS, NC,JA	F	79		late
8	LKB	2011-07-01	BS, NC,JA	F	90		early
9	LKB	2011-07-01	BS, NC,JA	M	141
10	LKB	2011-07-01	BS, NC,JA	M	68
11	LKB	2011-07-01	BS, NC,JA	I	136
12	LKB	2011-07-01	BS, NC,JA	M	62
13	LKB	2011-07-01	BS, NC,JA	F	74	late	late	100x3+?	39	37	36	35	32	37	35	43	36	37		0.001	0.0009	0.0008	0.0065	0.0171
									34	31	34	33	32	36	33	29	36	35
14	LKB	2011-07-01	BS, NC,JA	M	62
15	LKB	2011-07-01	BS, NC,JA	M	111
16	LKB	2011-07-01	BS, NC,JA	M	61
17	LKB	2011-07-01	BS, NC,JA	M	121
18	LKB	2011-07-01	BS, NC,JA	M	122
19	LKB	2011-07-01	BS, NC,JA	F	71
20	LKB	2011-07-01	BS, NC,JA	M	104
21	LKB	2011-07-01	BS, NC,JA	F	69	late	late	100x3+?	35	40	41	33	36	38	36	38	39	42		0.0008	0.0009	0.0007	0.0033	0.0117
									29	39	38	30	32	31	33	32	35	37
22	LKB	2011-07-01	BS, NC,JA	M	74
23	LKB	2011-07-01	BS, NC,JA	M	73
24	LKB	2011-07-01	BS, NC,JA	F	66
25	LKB	2011-07-01	BS, NC,JA	F	65	early	early	100x3+?	38	44	42	40	40	42	39	30	39	34		0.0002	0.0005	0.001	0.0011	0.0062
									29	33	29	32	29	31	28	28	34	32
26	LKB	2011-07-01	BS, NC,JA	F	70	early	early	244	37	49	33	40	33	48	32	33	32	38	0.002					0.0072
									28	28	30	28	29	35	32	33	31	33
27	LKB	2011-07-01	BS, NC,JA	F	67	early	early	100x3+?	40	37	40	36	35	37	38	42	45	40		0.0012	0.0006	0.0005	0.0027	0.0087
									33	33	36	32	27	25	30	30	28	35
28	LKB	2011-07-01	BS, NC,JA	M	66
29	LKB	2011-07-01	BS, NC,JA	M	65
30	LKB	2011-07-01	BS, NC,JA	M	79
31	LKB	2011-07-01	BS, NC,JA	M	72
32	LKB	2011-07-01	BS, NC,JA	F	74		late
33	LKB	2011-07-01	BS, NC,JA	F	102		late
34	LKB	2011-07-01	BS, NC,JA	M	69
35	LKB	2011-07-01	BS, NC,JA	I	62
36	LKB	2011-07-01	BS, NC,JA	M	123
37	LKB	2011-07-01	BS, NC,JA	F	58	early	early	100x3+?	39	37	39	37	35	36	38	36	37	37		0.0008	0.0012	0.0006	0.0011	0.0101
									34	31	33	35	34	35	33	36	35	33
38	LKB	2011-07-01	BS, NC,JA	F	63		late
39	LKB	2011-07-01	BS, NC,JA	F	49		late
40	LKB	2011-07-01	BS, NC,JA	M	76
41	LKB	2011-07-01	BS, NC,JA	M	116
42	LKB	2011-07-01	BS, NC,JA	F	52	early	early	283	36	36	35	35	36	36	37	35	34	35	0.0024					0.0057
									32	32	32	32	31	31	36	33	28	30
43	LKB	2011-07-01	BS, NC,JA	F	74		late
44	LKB	2011-07-01	BS, NC,JA	M	52
45	LKB	2011-07-01	BS, NC,JA	M	65
46	LKB	2011-07-01	BS, NC,JA	F	83	late	late	100x3+?	44	46	44	44	42	42	44	43	46	43		0.0008	0.0006	0.001	0.0033	0.0215
									37	35	35	33	35	39	35	34	34	34
47	LKB	2011-07-01	BS, NC,JA	M	70
48	LKB	2011-07-01	BS, NC,JA	I	57
49	LKB	2011-07-01	BS, NC,JA	F	65		late
50	LKB	2011-07-01	BS, NC,JA	F	54		intermediate
51	LKB	2011-07-01	BS, NC,JA	F	51		late
52	LKB	2011-07-01	BS, NC,JA	F	51	late	late	15	46	60	59	47	55	50	57	58	55	49	<0.0000					0.0089
									36	40	40	37	35	40	35	40	41	37
53	LKB	2011-07-01	BS, NC,JA	F	66	early	early	18	38	43	37	37	39	39	40	39	38	37	<0.0000					0.016
									35	37	37	36	36	38	38	36	35	36
54	LKB	2011-07-01	BS, NC,JA	F	65	early	early	180	37	34	34	33	33	35	37	35	35	35	0.0016					0.0124
									38	33	33	33	32	34	34	34	33	35
55	LKB	2011-07-01	BS, NC,JA	F	63		late
56	LKB	2011-07-01	BS, NC,JA	F	56		late
57	LKB	2011-07-01	BS, NC,JA	M	64
58	LKB	2011-07-01	BS, NC,JA	F	64		late
59	LKB	2011-07-01	BS, NC,JA	F	51		late
60	LKB	2011-07-01	BS, NC,JA	F	47		late
61	LKB	2011-07-01	BS, NC,JA	F	56		late
62	LKB	2011-07-01	BS, NC,JA	M	52
63	LKB	2011-07-01	BS, NC,JA	F	62		late
64	LKB	2011-07-01	BS, NC,JA	I	61
65	LKB	2011-07-01	BS, NC,JA	M	61
66	LKB	2011-07-01	BS, NC,JA	F	60		late
67	LKB	2011-07-01	BS, NC,JA	F	53		late
68	LKB	2011-07-01	BS, NC,JA	M	47
69	LKB	2011-07-01	BS, NC,JA	M	53
70	LKB	2011-07-01	BS, NC,JA	F	47	late	late	101	60	55	50	53	47	51	55	55	52	57	0.0007					0.006
									40	38	39	42	35	35	45	46	41	45
71	LKB	2011-07-01	BS, NC,JA	M	58
72	LKB	2011-07-01	BS, NC,JA	F	42		indistinguishable
73	LKB	2011-07-01	BS, NC,JA	F	69		late
74	LKB	2011-07-01	BS, NC,JA	F	53		late
75	LKB	2011-07-01	BS, NC,JA	F	63		late
76	LKB	2011-07-01	BS, NC,JA	M	55
77	LKB	2011-07-01	BS, NC,JA	M	68
78	LKB	2011-07-01	BS, NC,JA	F	53		late
79	LKB	2011-07-01	BS, NC,JA	M	54
80	LKB	2011-07-01	BS, NC,JA	F	50		late
81	LKB	2011-07-01	BS, NC,JA	M	55
82	LKB	2011-07-01	BS, NC,JA	M	51
83	LKB	2011-07-01	BS, NC,JA	F	58		late
84	LKB	2011-07-01	BS, NC,JA	F	34		late
85	LKB	2011-07-01	BS, NC,JA	M	38
86	LKB	2011-07-01	BS, NC,JA	F	47	late	late	60	57	48	48	54	49	54	50	47	47	48	0.0006					0.0055
									37	35	32	40	35	37	30	36	29	32
87	LKB	2011-07-01	BS, NC,JA	M	46
88	LKB	2011-07-01	BS, NC,JA	F	54		late
89	LKB	2011-07-01	BS, NC,JA	F	52	intermediate	intermediate
90	LKB	2011-07-01	BS, NC,JA	F	47		late
91	LKB	2011-07-01	BS, NC,JA	F	44		late
92	LKB	2011-07-01	BS, NC,JA	F	38		late
93	LKB	2011-07-01	BS, NC,JA	M	31
94	LKB	2011-07-01	BS, NC,JA	F	47		late
95	LKB	2011-07-01	BS, NC,JA	F	36		late
96	LKB	2011-07-01	BS, NC,JA	F	42		late
97	LKB	2011-07-01	BS, NC,JA	M	43
98	LKB	2011-07-01	BS, NC,JA	F	41		late
99	LKB	2011-07-01	BS, NC,JA	M	31
100	LKB	2011-07-01	BS, NC,JA	M	28
101	LKB	2011-07-01	BS, NC,JA	M	45
102	LKB	2011-07-01	BS, NC,JA	M	64
103	LKB	2011-07-01	BS, NC,JA	F	55		late
104	LKB	2011-07-01	BS, NC,JA	M	58
empty shell	LKB	2011-07-01	BS, NC,JA
empty shell	LKB	2011-07-01	BS, NC,JA
empty shell	LKB	2011-07-01	BS, NC,JA
empty shell	LKB	2011-07-01	BS, NC,JA
empty shell	LKB	2011-07-01	BS, NC,JA
1	M75	2011-06-30	BS	M	116
2	M75	2011-06-30	BS	M	80
3	M75	2011-06-30	BS	M	90
Empty Shell	M75	2011-06-30	BS
4	M75	2011-06-30	BS	M	76
5	M75	2011-06-30	BS	F	61		LATE
6	M75	2011-06-30	BS	M	81
7	M75	2011-06-30	BS	F	61		LATE
8	M75	2011-06-30	BS	F	58		LATE
9	M75	2011-06-30	BS	M	70
EMPTY SHELL	M75	2011-06-30	BS
10	M75	2011-06-30	BS	M	65
11	M75	2011-06-30	BS	F	50	LATE	LATE	52	55	52	59	56	64	47	65	55	56	46	0.0004					0.0119
									35	40	44	35	43	37	40	37	35	35
12	M75	2011-06-30	BS	M	62
13	M75	2011-06-30	BS	I	84
14	M75	2011-06-30	BS	M	71
15	M75	2011-06-30	BS	M	83
16	M75	2011-06-30	BS	M	75
17	M75	2011-06-30	BS	M	72
18	M75	2011-06-30	BS	M	80
19	M75	2011-06-30	BS	M	105
20	M75	2011-06-30	BS	M	74
21	M75	2011-06-30	BS	M	91
22	M75	2011-06-30	BS	M	73
23	M75	2011-06-30	BS	F	65		LATE
24	M75	2011-06-30	BS	F	63		LATE
25	M75	2011-06-30	BS	M	75
26	M75	2011-06-30	BS	F	65		INT
27	M75	2011-06-30	BS	M	80
28	M75	2011-06-30	BS	F	66	LATE	LATE	447	55	54	54	50	56	51	58	51	55	50	0.0029					0.0146
									36	35	35	37	38	31	37	33	36	36
29	M75	2011-06-30	BS	?
30	M75	2011-06-30	BS	M	75
31	M75	2011-06-30	BS	F	63		LATE
32	M75	2011-06-30	BS	F	73		LATE
33	M75	2011-06-30	BS	M	77
34	M75	2011-06-30	BS	M	64
35	M75	2011-06-30	BS	F	60
36	M75	2011-06-30	BS	F	59		LATE
37	M75	2011-06-30	BS	F	65	LATE	LATE	431	58	55	57	59	61	52	56	58	57	54	0.0034					0.016
									39	36	34	39	42	40	35	34	34	37
38	M75	2011-06-30	BS	F	66		LATE
39	M75	2011-06-30	BS	M	68
40	M75	2011-06-30	BS	F	70		EARLY
41	M75	2011-06-30	BS	M	74
42	M75	2011-06-30	BS	M	82
43	M75	2011-06-30	BS	M	73
44	M75	2011-06-30	BS	M	74
45	M75	2011-06-30	BS	F	65		EARLY
46	M75	2011-06-30	BS	F	68		LATE
47	M75	2011-06-30	BS	M	72
48	M75	2011-06-30	BS	M	75
49	M75	2011-06-30	BS	M	64
50	M75	2011-06-30	BS	F	58		LATE
51	M75	2011-06-30	BS	M	49
52	M75	2011-06-30	BS	F	74		LATE
53	M75	2011-06-30	BS	F	71		LATE
54	M75	2011-06-30	BS	F	64		LATE
55	M75	2011-06-30	BS	F	69		LATE
56	M75	2011-06-30	BS	F	59		LATE
57	M75	2011-06-30	BS	F	62		LATE
58	M75	2011-06-30	BS	F	63		LATE
59	M75	2011-06-30	BS	F	73		LATE
	M75	2011-06-30	BS
60	M75	2011-06-30	BS	F	66		LATE
61	M75	2011-06-30	BS	F	70		LATE
62	M75	2011-06-30	BS	F	64		LATE
63	M75	2011-06-30	BS	F	67	LATE	EARLY	366	40	46	41	44	44	43	45	43	40	40	0.0027					0.0123
	M75	2011-06-30	BS						33	33	35	34	31	35	37	32	34	34
	M75	2011-06-30	BS
64	M75	2011-06-30	BS	F	56		LATE
65	M75	2011-06-30	BS	F	70		LATE
66	M75	2011-06-30	BS	F	71		LATE
67	M75	2011-06-30	BS	F	69		LATE
68	M75	2011-06-30	BS	F	63		LATE
69	M75	2011-06-30	BS	M	63
70	M75	2011-06-30	BS	M	59
71	M75	2011-06-30	BS	F	65		LATE
	M75	2011-06-30	BS
72	M75	2011-06-30	BS	F	67		LATE
73	M75	2011-06-30	BS	M	81
74	M75	2011-06-30	BS	F	59	LATE	LATE	112	50	57	54	55	51	62	51	58	54	55	0.0009					0.0108
									32	40	40	39	37	40	34	43	45	35
75	M75	2011-06-30	BS	F	54		LATE
76	M75	2011-06-30	BS	F	62		LATE
77	M75	2011-06-30	BS	F	56		LATE
78	M75	2011-06-30	BS	M	73
79	M75	2011-06-30	BS	M	70
80	M75	2011-06-30	BS	F	66		LATE
81	M75	2011-06-30	BS	F	67		LATE
82	M75	2011-06-30	BS	F	68		LATE
83	M75	2011-06-30	BS	F	71		LATE
84	M75	2011-06-30	BS	F	73		LATE
85	M75	2011-06-30	BS	F	71		LATE
86	M75	2011-06-30	BS	M	74
87	M75	2011-06-30	BS	M	71
88	M75	2011-06-30	BS	F	65		LATE
89	M75	2011-06-30	BS	F	66		LATE
90	M75	2011-06-30	BS	F	63	LATE	LATE	339	48	47	48	45	47	47	48	50	48	45	0.0032					0.0106
									39	38	37	38	38	40	38	40	40	38
91	M75	2011-06-30	BS	F	62		LATE
92	M75	2011-06-30	BS	M	73
93	M75	2011-06-30	BS	F	69		LATE
94	M75	2011-06-30	BS	F	74		EARLY
95	M75	2011-06-30	BS	F	71		EARLY
96	M75	2011-06-30	BS	F	68		LATE
97	M75	2011-06-30	BS	F	60		LATE
98	M75	2011-06-30	BS	M	70
99	M75	2011-06-30	BS	F	63		LATE
100	M75	2011-06-30	BS	M	82
101	M75	2011-06-30	BS	F	69		LATE
102	M75	2011-06-30	BS	F	68		LATE
103	M75	2011-06-30	BS	F	67		LATE
104	M75	2011-06-30	BS	F	68		LATE
105	M75	2011-06-30	BS	F	73		LATE
106	M75	2011-06-30	BS	F	68		LATE
107	M75	2011-06-30	BS	M	72
108	M75	2011-06-30	BS	F	65	EARLY	LATE	428	53	42	41	44	41	43	40	40	42	40	0.003					0.0127
109	M75	2011-06-30	BS	F	71		LATE		37	33	31	35	35	34	31	36	32	32
110	M75	2011-06-30	BS	F	68		LATE
111	M75	2011-06-30	BS	M	53
112	M75	2011-06-30	BS	F	55		LATE
113	M75	2011-06-30	BS	M	82
114	M75	2011-06-30	BS	F	67	EARLY	LATE	151	50	50	49	54	47	49	44	54	50	50	0.002					0.0113
									34	41	40	43	41	39	40	40	42	40
115	M75	2011-06-30	BS	F	56		LATE
116	M75	2011-06-30	BS	F	63		LATE
117	M75	2011-06-30	BS	F	65		LATE
118	M75	2011-06-30	BS	F	57		LATE
119	M75	2011-06-30	BS	F	59		LATE
120	M75	2011-06-30	BS	F	63		LATE
121	M75	2011-06-30	BS	M	47
122	M75	2011-06-30	BS	M	62
123	M75	2011-06-30	BS	M	43
124	M75	2011-06-30	BS	F	64		LATE
125	M75	2011-06-30	BS	M	62
1	OH-MO	2011-07-26	JA	M	109
2	OH-MO	2011-07-26	JA	F	71		LATE
3	OH-MO	2011-07-26	JA	F	57	LATE	LATE	338	39	38	38	39	39	34	37	37	36	36	0.0028					0.0082
									31	31	31	31	30	28	31	31	30	30
4	OH-MO	2011-07-26	JA	M	111
5	OH-MO	2011-07-26	JA	M	72
6	OH-MO	2011-07-26	JA	M	73
7	OH-MO	2011-07-26	JA	M	101
8	OH-MO	2011-07-26	JA	M	68
9	OH-MO	2011-07-26	JA	M	74
10	OH-MO	2011-07-26	JA	F	54	LATE	LATE	185	44	43	47	41	44	44	49	44	45	49	0.0015					0.0102
									34	35	35	33	34	33	33	32	34	35
11	OH-MO	2011-07-26	JA	M	94
12	OH-MO	2011-07-26	JA	F	69	LATE	LATE	356	48	46	43	43	47	46	44	45	43	47	0.0021					0.0126
									31	32	33	33	36	33	31	32	35	36
13	OH-MO	2011-07-26	JA	F	64	LATE	LATE	390	42	42	43	38	40	42	45	42	41	42	0.0027					0.0109
									32	34	31	36	31	33	30	29	31	32
14	OH-MO	2011-07-26	JA	M	98
15	OH-MO	2011-07-26	JA	F	61	LATE	LATE	506	45	44	46	44	46	45	47	46	45	45	0.005					0.0117
									34	33	35	34	33	35	36	34	38	34
16	OH-MO	2011-07-26	JA	F	81		LATE
17	OH-MO	2011-07-26	JA	M	76
18	OH-MO	2011-07-26	JA	M	72
19	OH-MO	2011-07-26	JA	F	69	LATE	LATE	406	46	50	44	47	46	46	44	49	50	48	0.0034					0.0151
									37	35	33	34	36	39	38	37	38	36
20	OH-MO	2011-07-26	JA	F	57	LATE	LATE	218	48	47	47	45	43	45	44	47	47	45	0.0023					0.0074
									32	36	33	34	34	36	36	36	36	34
21	OH-MO	2011-07-26	JA	M	67
22	OH-MO	2011-07-26	JA	F	60	LATE	LATE	277	42	45	47	45	46	45	45	46	45	45	0.002					0.0072
									33	34	35	33	35	33	34	36	35	33
23	OH-MO	2011-07-26	JA	F	64	LATE	LATE	265	47	45	48	46	48	45	47	41	46	45	0.0023					0.0085
									33	33	35	35	34	34	35	35	36	34
24	OH-MO	2011-07-26	JA	M	64
25	OH-MO	2011-07-26	JA	F	57	LATE	EARLY	352	35	41	38	40	40	41	42	40	40	41	0.0023					0.0084
									33	37	34	33	31	35	32	33	33	37
26	OH-MO	2011-07-26	JA	M	69
27	OH-MO	2011-07-26	JA	F	63	LATE	LATE	289	47	43	42	41	38	41	43	40	43	44	0.0028					0.0114
									37	33	32	34	33	34	35	33	33	37
28	OH-MO	2011-07-26	JA	M	62
29	OH-MO	2011-07-26	JA	F	60	LATE	LATE	325	50	50	51	51	48	49	48	50	49	49	0.0034					0.0088
									37	37	34	37	37	35	36	37	35	36
30	OH-MO	2011-07-26	JA	F	56	LATE	LATE	355	51	48	47	48	52	49	48	49	50	51	0.0035					0.0095
									34	36	32	36	33	30	34	34	31	35
31	OH-MO	2011-07-26	JA	I	65
32	OH-MO	2011-07-26	JA	F	60	INT	LATE	384	43	43	45	42	40	42	43	42	41	44	0.0026					0.0082
									33	32	34	34	35	35	38	30	34	33
33	OH-MO	2011-07-26	JA	F	63	INT	LATE	268	42	41	43	42	44	42	42	46	45	42	0.0024					0.0086
									33	32	31	32	32	34	31	34	33	35
34	OH-MO	2011-07-26	JA	M	126
35	OH-MO	2011-07-26	JA	F	64	EARLY	EARLY	292	33	37	37	33	37	33	33	34	37	35	0.0019					0.0067
									34	36	35	31	34	30	31	33	33	34
36	OH-MO	2011-07-26	JA	F	52	INT	INT
37	OH-MO	2011-07-26	JA	F	60	LATE	LATE	454	43	46	44	43	43	44	45	45	42	46	0.0022					0.0122
									33	33	30	35	34	33	37	33	34	32
38	OH-MO	2011-07-26	JA	M	65
39	OH-MO	2011-07-26	JA	M	104
40	OH-MO	2011-07-26	JA	F	55	LATE	LATE	10	47	46	47	46	47	47	46	46	46	48	<0.000					0.0083
									35	34	31	34	35	37	34	35	35	34
41	OH-MO	2011-07-26	JA	F	64	LATE	LATE	325	44	44	45	45	45	44	46	42	44	45	0.0021					0.0092
									32	34	34	31	32	33	34	30	34	34
42	OH-MO	2011-07-26	JA	F	59	LATE	LATE	409	45	45	45	46	47	45	43	45	47	46	0.0025					0.0128
									34	34	35	34	35	35	32	35	31	35
43	OH-MO	2011-07-26	JA	F	65		EARLY
44	OH-MO	2011-07-26	JA	F	56	LATE	LATE	315	50	45	43	49	45	48	50	50	47	45	0.002					0.0104
									35	32	32	33	32	31	35	33	32	31
45	OH-MO	2011-07-26	JA,BS	F	55	LATE	LATE	316	42	41	42	41	42	43	40	41	42	43	0.0024					0.0082
									31	32	29	30	33	32	30	32	33	32
46	OH-MO	2011-07-26	JA,BS	F	65	EARTLY	INT.
47	OH-MO	2011-07-26	JA,BS	F	50	LATE	INT.
48	OH-MO	2011-07-26	JA,BS	F	51
49	OH-MO	2011-07-26	JA,BS	F	63	EARLY	LATE	217	47	49	46	50	48	46	49	49	49	50	0.0021					0.0092
									34	35	34	40	35	36	36	33	38	38
50	OH-MO	2011-07-26	JA,BS	F	62	INT	INT
51	OH-MO	2011-07-26	JA,BS	F	63	LATE	LATE	365	45	47	45	45	48	45	45	47	40	45	0.0021					0.0097
									31	31	30	32	35	33	31	32	28	30
52	OH-MO	2011-07-26	JA,BS	F	55	LATE	LATE	253	42	41	44	42	44	44	45	43	44	43	0.0018					0.0105
									29	31	32	31	34	33	34	33	33	32
53	OH-MO	2011-07-26	JA,BS	F	60	EARLY	EARLY	417	36	38	38	38	36	38	39	39	38	39	0.0037					0.0086
									32	32	30	30	32	32	32	33	30	32
54	OH-MO	2011-07-26	JA,BS	F	62	LATE	LATE	177	48	47	45	44	43	43	40	44	43	44	0.001					0.0092
									32	32	30	32	30	31	33	30	30	31
55	OH-MO	2011-07-26	JA,BS	F	55	LATE	LATE	304	44	44	43	43	44	45	45	42	43	47	0.0023					0.0097
									33	32	33	32	32	30	33	32	30	34
56	OH-MO	2011-07-26	JA,BS	F	60	INT.	INT.
57	OH-MO	2011-07-26	JA,BS	F	63	LATE	LATE	307	48	48	50	49	45	45	50	46	49	49	0.002					0.0104
									33	31	31	35	32	30	34	32	32	30
58	OH-MO	2011-07-26	JA,BS	F	49		LATE
59	OH-MO	2011-07-26	JA,BS	F	51	LATE	LATE	219	41	42	42	45	42	40	41	41	41	43	0.0016					0.0091
									28	31	33	32	33	30	28	33	30	31
60	OH-MO	2011-07-26	JA,BS	F	59	INT.	INT.
61	OH-MO	2011-07-26	JA,BS	F	57	EARLY	EARLY	222	40	40	43	41	37	41	41	40	43	37	0.0029					0.0084
									35	35	33	33	32	32	32	35	36	30
62	OH-MO	2011-07-26	JA,BS	F	64		LATE
63	OH-MO	2011-07-26	JA,BS	F	56	INT	INT
64	OH-MO	2011-07-26	JA,BS	F	60	INT	INT
65	OH-MO	2011-07-26	JA,BS	F	64	LATE	LATE	340	40	38	43	40	40	41	42	42	41	39	0.0023					0.0126
									30	31	35	30	31	33	33	31	30	31
66	OH-MO	2011-07-26	JA,BS	M	64
67	OH-MO	2011-07-26	JA,BS	F	59	INT.	INT.
68	OH-MO	2011-07-26	JA,BS	F	53	INT.	INT.
69	OH-MO	2011-07-26	JA,BS	F	64	INT	INT.
70	OH-MO	2011-07-26	JA,BS	F	61	LATE	LATE	335	43	45	41	44	45	41	41	45	44	46	0.0025					0.0091
									31	36	32	30	35	32	30	34	30	35
71	OH-MO	2011-07-26	JA,BS	F	58	INT.	INT.
72	OH-MO	2011-07-26	JA,BS	F	64	EARLY	EARLY	357	37	39	38	39	40	38	40	38	37	40	0.0024					0.0092
									31	31	30	31	30	31	33	30	30	32
73	OH-MO	2011-07-26	JA,BS	F	57	LATE	LATE	161	61	53	50	59	58	49	60	58	65	53	0.0013					0.0085
									40	36	34	36	34	36	36	38	42	36
74	OH-MO	2011-07-26	JA,BS	F	58	EARLY	EARLY	351	41	39	34	40	33	38	37	36	34	40	0.0026					0.0086
									37	32	28	32	29	31	32	27	30	28
75	OH-MO	2011-07-26	JA,BS	F	60	LATE	LATE	474	45	43	43	42	48	46	49	49	46	45	0.0031					0.0111
									29	29	28	33	31	32	35	33	31	32
76	OH-MO	2011-07-26	JA,BS	F	63	LATE	LATE	218	64	69	66	64	65	55	66	63	64	63	0.0004					0.0093
									43	47	45	44	45	40	45	40	46	41
77	OH-MO	2011-07-26	JA,BS	F	64	INT.	INT.
78	OH-MO	2011-07-26	JA,BS	M	71
79	OH-MO	2011-07-26	JA,BS	F	64	EARLY	EARLY	207	40	40	37	40	37	39	36	38	40	40	0.0017					0.0097
									32	23	30	32	33	34	32	28	30	30
80	OH-MO	2011-07-26	JA,BS	F	64	INT.	INT.
81	OH-MO	2011-07-26	JA,BS	M	67
82	OH-MO	2011-07-26	JA,BS	F	56	LATE	LATE	321	44	49	48	51	45	48	48	51	48	48	0.0018					0.0072
									34	36	34	40	35	34	36	30	35	34
83	OH-MO	2011-07-26	JA,BS	F	55	INT.	INT.
84	OH-MO	2011-07-26	JA,BS	F	45	INT.	INT.
85	OH-MO	2011-07-26	JA,BS	F	61	LATE	LATE	581	53	53	52	54	54	55	54	48	50	54	0.0034					0.0147
									34	34	32	36	34	34	35	30	31	31
86	OH-MO	2011-07-26	JA,BS	F	62	LATE	LATE	118	48	47	43	50	47	49	47	45	51	50	0.0009					0.0096
									30	34	31	36	30	30	31	30	32	32
87	OH-MO	2011-07-26	JA,BS	F	51	LATE	LATE	298	47	47	47	45	50	50	46	48	47	46	0.0016					0.009
									33	30	32	34	34	35	33	34	32	32
88	OH-MO	2011-07-26	JA,BS	M	61
89	OH-MO	2011-07-26	JA,BS	F	55	LATE	LATE	215	46	45	45	46	48	48	48	47	47	48	0.0013					0.008
									33	35	35	34	33	32	38	34	33	33
90	OH-MO	2011-07-26	JA,BS	F	63	EARLY	EARLY	356	38	35	41	34	39	38	37	38	37	38	0.0032					0.009
									30	34	32	30	32	31	30	30	31	32
91	OH-MO	2011-07-26	JA,BS	F	58	LATE	LATE	350	45	45	50	50	47	48	50	47	47	49	0.0018					0.0094
									34	35	35	37	35	31	35	34	34	33
92	OH-MO	2011-07-26	JA,BS	F	50	LATE	LATE	496	45	45	44	48	49	49	47	49	46	50	0.003					0.008
									30	31	30	34	33	29	30	31	34	37
93	OH-MO	2011-07-26	JA,BS	F	53	LATE	LATE	390	48	48	44	46	47	47	47	46	48	47	0.0026					0.0079
									33	34	31	34	33	35	34	33	34	32
94	OH-MO	2011-07-26	JA,BS	F	59	LATE	LATE	302	50	48	47	44	48	46	46	45	48	49	0.0013					0.0077
									36	34	36	33	35	34	32	33	32	30
95	OH-MO	2011-07-26	JA,BS	M	60
96	OH-MO	2011-07-26	JA,BS	F	55	LATE	LATE	171	45	45	46	46	45	49	48	45	47	46	0.0007					0.008
									31	33	32	32	33	35	32	34	33	32
97	OH-MO	2011-07-26	JA,BS	F	56	INT	INT
98	OH-MO	2011-07-26	JA,BS	F	60	INT	INT
99	OH-MO	2011-07-26	JA,BS	F	60	LATE	LATE	519	45	43	43	46	47	46	46	46	46	47	0.0028					0.0105
									31	31	30	32	30	33	32	34	307	29
100	OH-MO	2011-07-26	JA,BS	F	59	INT	INT
101	OH-MO	2011-07-26	JA,BS	F	62	INT	INT
102	OH-MO	2011-07-26	JA,BS	F	51	INT	INT
103	OH-MO	2011-07-26	JA,BS	F	54	INT	INT
104	OH-MO	2011-07-26	JA,BS	F	52	INT	INT
105	OH-MO	2011-07-26	JA,BS	F	51	INT	INT
106	OH-MO	2011-07-26	JA,BS	F	61	INT	INT
107	OH-MO	2011-07-26	JA,BS	F	48	INT	INT
108	OH-MO	2011-07-26	JA,BS	F	59	INT	INT
109	OH-MO	2011-07-26	JA,BS	F	61	INT	INT
110	OH-MO	2011-07-26	JA,BS	M	62
111	OH-MO	2011-07-26	JA,BS	F	54	INT	INT
112	OH-MO	2011-07-26	JA,BS	F	53	INT	INT
113	OH-MO	2011-07-26	JA,BS	F	58	EARLY	EARLY	437	38	39	38	37	37	38	37	38	37	35	0.0039					0.0114
									31	29	29	27	31	30	30	27	30	30
114	OH-MO	2011-07-26	JA,BS	M	66
115	OH-MO	2011-07-26	JA,BS	F	54	LATE	LATE	367	43	46	52	49	45	47	47	50	44	53	0.0017					0.0077
									35	31	33	32	35	32	30	33	30	35
116	OH-MO	2011-07-26	JA,BS	F	58	LATE	LATE	352	48	44	47	47	50	50	50	49	50	45	0.0026					0.0104
									35	32	33	35	37	35	34	37	40	36
117	OH-MO	2011-07-26	JA,BS	F	61	INT	INT
118	OH-MO	2011-07-26	JA,BS	F	60	INT	INT
119	OH-MO	2011-07-26	JA,BS	F	60	LATE	LATE	377	41	44	45	46	45	44	44	44	43	44	0.0031					0.0095
									30	29	35	32	33	33	33	33	34	32
120	OH-MO	2011-07-26	JA,BS	F	53	INT	INT
121	OH-MO	2011-07-26	JA,BS	F	58	INT	INT
122	OH-MO	2011-07-26	JA,BS	F	56	INT	INT
123	OH-MO	2011-07-26	JA,BS	F	57	LATE	LATE
124	OH-MO	2011-07-26	JA,BS	F	50	INT	INT
125	OH-MO	2011-07-26	JA,BS	F	49	INT	INT
126	OH-MO	2011-07-26	JA,BS	F	51	LATE	LATE
127	OH-MO	2011-07-26	JA,BS	F	56	INT	INT
128	OH-MO	2011-07-26	JA,BS	F	63	EARLY	EARLY	254	36	37	40	39	40	39	38	40	40	39	0.0024					0.0091
									30	33	33	32	32	32	32	32	31	30
129	OH-MO	2011-07-26	JA,BS	F	56	INT	INT
130	OH-MO	2011-07-26	JA,BS	F	51	LATE	LATE
131	OH-MO	2011-07-26	JA,BS	F	54	LATE	LATE
132	OH-MO	2011-07-26	JA,BS	F	59	INT	INT
133	OH-MO	2011-07-26	JA,BS	F	54	LATE	LATE
134	OH-MO	2011-07-26	JA,BS	F	48	LATE	LATE
135	OH-MO	2011-07-26	JA,BS	F	54	EARLY	EARLY
136	OH-MO	2011-07-26	JA,BS	F	51	INT	INT
137	OH-MO	2011-07-26	JA,BS	F	57	LATE	LATE
138	OH-MO	2011-07-26	JA,BS	F	59	INT	INT
139	OH-MO	2011-07-26	JA,BS	F	57	LATE	LATE
140	OH-MO	2011-07-26	JA,BS	F	59	EARLY	EARLY
141	OH-MO	2011-07-26	JA,BS	F	51	EARLY	EARLY
142	OH-MO	2011-07-26	JA,BS	F	52	LATE	LATE
143	OH-MO	2011-07-26	JA,BS	F	50	INT	INT
144	OH-MO	2011-07-26	JA,BS	F	56	INT	INT
145	OH-MO	2011-07-26	JA,BS	M	50
146	OH-MO	2011-07-26	JA,BS	F	52	EARLY	EARLY
147	OH-MO	2011-07-26	JA,BS	F	62	LATE	LATE
148	OH-MO	2011-07-26	JA,BS	F	50	INT	INT
149	OH-MO	2011-07-26	JA,BS	F	60	LATE	LATE
150	OH-MO	2011-07-26	JA,BS	F	57	INT	INT
1	T1	2011-06-27	BS, JA	M	96
2	T1	2011-06-27	BS, JA	F	87
3	T1	2011-06-27	BS, JA	F	40
4	T1	2011-06-27	BS, JA	F	62	EARLY	EARLY	387	49	50	50	50	50	47	50	52	52	51	0.0023					0.0085
									39	38	42	40	38	37	38	38	39	37
5	T1	2011-06-27	BS, JA	F	61	LATE	LATE	359	55	60	61	58	61	61	55	57	60	60	0.0022					0.0091
									40	41	39	37	39	42	36	38	43	40
6	T1	2011-06-27	BS, JA	M	73
7	T1	2011-06-27	BS, JA	F	67	INT	INT
8	T1	2011-06-27	BS, JA	M	64
9	T1	2011-06-27	BS, JA	M	66
10	T1	2011-06-27	BS, JA	M	69
11	T1	2011-06-27	BS, JA	F	68	LATE	LATE	323	53	53	50	50	51	51	54	51	53	54	0.0025					0.0085
									39	38	37	38	35	38	39	36	38	39
12	T1	2011-06-27	BS, JA	M	89
13	T1	2011-06-27	BS, JA	F	52	LATE	LATE	286	59	58	58	60	58	59	58	55	60	51	0.0015					0.0088
									42	42	37	40	36	39	38	37	40	38
14	T1	2011-06-27	BS, JA	F	60	LATE	LATE	447	55	55	58	54	55	60	57	56	53	58	0.0024					0.0114
									44	42	38	40	35	42	38	39	37	40
15	T1	2011-06-27	BS, JA	M	63
16	T1	2011-06-27	BS, JA	F	60	LATE	LATE	294	56	62	52	57	49	62	59	56	54	57	0.0019					0.0097
									35	38	34	37	40	42	38	35	34	37
17	T1	2011-06-27	BS, JA	F	64	LATE	LATE	287	59	58	58	60	60	61	58	60	61	60	0.0019					0.0112
									43	39	41	43	42	42	41	43	44	41
18	T1	2011-06-27	BS, JA	M	96
19	T1	2011-06-27	BS, JA	F	63	LATE	LATE	317	53	58	59	53	47	52	59	56	59	56	0.0014					0.0087
									44	43	40	42	41	41	40	37	42	36
20	T1	2011-06-27	BS, JA	F	61	LATE	LATE	329	53	52	53	56	53	53	50	52	52	58	0.0022					0.0117
									40	35	37	42	34	41	37	33	36	40
21	T1	2011-06-27	BS, JA	F	59	LATE	LATE	335	55	55	60	45	57	55	52	55	59	60	0.0017					0.0101
									33	35	37	35	39	38	36	40	41	39
22	T1	2011-06-27	BS, JA	F	61	LATE	LATE	376	55	53	62	65	49	58	58	64	52	54	0.0017					0.0096
									40	39	42	41	40	41	40	43	35	40
23	T1	2011-06-27	BS, JA	M	82
24	T1	2011-06-27	BS, JA	F	57	LATE	LATE	104	61	65	64	63	58	62	59	59	60	63	0.0005					0.0077
									45	42	42	43	36	42	36	41	41	45
25	T1	2011-06-27	BS, JA	M	53
26	T1	2011-06-27	BS, JA	M	96
27	T1	2011-06-27	BS, JA	M	69
28	T1	2011-06-27	BS, JA	F	62	LATE	LATE	305	54	57	58	59	56	54	55	60	54	56	0.0015					0.0076
									36	35	42	40	40	43	35	42	39	35
29	T1	2011-06-27	BS, JA	F	60	LATE	LATE	265	56	52	49	49	56	53	51	43	48	48	0.0011					0.0069
									34	35	35	33	36	40	36	38	36	38
30	T1	2011-06-27	BS, JA	F	50	LATE	LATE	275	61	61	53	56	52	57	62	63	52	51	0.0015					0.007
									46	45	35	34	38	45	45	40	36	34
31	T1	2011-06-27	BS, JA	M	60
32	T1	2011-06-27	BS, JA	F	58	LATE	LATE	223	55	61	51	52	53	59	57	59	51	49	0.0008					0.008
									38	42	47	37	37	42	38	42	40	38
33	T1	2011-06-27	BS, JA	F	68	LATE	LATE	377	46	50	53	64	55	48	54	52	53	52	0.0025					0.0128
									36	36	37	38	35	37	32	40	35	40
34	T1	2011-06-27	BS, JA	F	59	EARLY	EARLY	241	27	29	29	30	30	29	28	30	31	30	0.0019					0.0065
									27	29	29	30	29	26	27	29	30	30
35	T1	2011-06-27	BS, JA	M	54
36	T1	2011-06-27	BS, JA	F	58	INT	INT
37	T1	2011-06-27	BS, JA	F	64	LATE	LATE	456	48	58	55	58	57	55	56	58	57	52	0.0031					0.0117
									38	44	38	40	39	37	42	40	37	40
38	T1	2011-06-27	BS, JA	M	60
39	T1	2011-06-27	BS, JA	M	109
40	T1	2011-06-27	BS, JA	M	61
41	T1	2011-06-27	BS, JA	M	63
42	T1	2011-06-27	BS, JA	F	67	LATE	LATE	284	57	56	55	60	52	58	55	58	58	53	0.0012					0.0095
									36	36	36	38	42	43	39	37	40	42
43	T1	2011-06-27	BS, JA	F	48		LATE
44	T1	2011-06-27	BS, JA	F	59	LATE	LATE	250	52	50	49	50	53	50	50	54	50	52	0.0015					0.0093
									39	37	36	37	39	37	36	39	36	37
45	T1	2011-06-27	BS, JA	F	66	LATE	LATE	375	52	53	51	59	53	52	50	50	53	57	0.0025					0.0094
									37	3	40	44	40	40	33	38	40	42
46	T1	2011-06-27	BS, JA	F	66	INT	INT
47	T1	2011-06-27	BS, JA	F	64	INT	INT
48	T1	2011-06-27	BS, JA	F	58	LATE	LATE	299	50	52	50	52	52	53	52	51	55	57	0.0016					0.0086
									41	37	35	38	40	37	40	36	38	42
49	T1	2011-06-27	BS, JA	F	60	INT	INT
50	T1	2011-06-27	BS, JA	F	59	INT	INT
51	T1	2011-06-27	BS, JA	F	61	LATE	LATE	313	48	55	53	49	53	57	52	45	45	53	0.0018					0.0095
									35	41	39	38	40	41	40	37	37	40
52	T1	2011-06-27	BS, JA	F	63	LATE	LATE	337	53	58	51	60	50	51	58	53	57	55	0.0022					0.0102
									40	44	38	44	42	38	40	42	36	44
53	T1	2011-06-27	BS, JA	M	64
54	T1	2011-06-27	BS, JA	F	60	LATE	LATE	336	51	53	47	51	53	53	53	50	48	46	0.0022					0.0092
									36	40	37	40	37	40	40	38	32	32
55	T1	2011-06-27	BS, JA	M	74
56	T1	2011-06-27	BS, JA	F	52	INT	INT
57	T1	2011-06-27	BS, JA	F	62	LATE	LATE	329	61	54	60	54	55	57	60	60	54	59	0.0018					0.0079
									45	35	40	42	41	37	38	41	39	40
58	T1	2011-06-27	BS, JA	F	64	INT	INT
59	T1	2011-06-27	BS, JA	F	56	LATE	LATE	297	58	53	57	60	53	56	54	58	59	56	0.0016					0.0076
									45	36	39	43	39	43	39	41	40	39
60	T1	2011-06-27	BS, JA	M	67
61	T1	2011-06-27	BS, JA	F	67	LATE	LATE	482	64	65	60	56	59	61	57	62	56	58	0.0029					0.009
									44	45	41	38	44	36	38	34	37	40
62	T1	2011-06-27	BS, JA	M	104
63	T1	2011-06-27	BS, JA	F	65	LATE	LATE	313	52	51	50	52	52	52	52	48	51	48	0.0021					0.0114
									39	40	35	35	34	37	34	34	35	36
64	T1	2011-06-27	BS, JA	F	63	LATE	LATE	264	60	49	49	45	51	57	47	54	55	51	0.0015					0.0093
									36	34	33	37	35	36	35	33	38	36
65	T1	2011-06-27	BS, JA	F	63	LATE	LATE
66	T1	2011-06-27	BS, JA	M	64
67	T1	2011-06-27	BS, JA	F	60	INT	INT
68	T1	2011-06-27	BS, JA	M	68
69	T1	2011-06-27	BS, JA	M	65
70	T1	2011-06-27	BS, JA	F	63	LATE	LATE
71	T1	2011-06-27	BS, JA	F	65	INT	INT
72	T1	2011-06-27	BS, JA	F	64	INT	INT
73	T1	2011-06-27	BS, JA	F	56	EARLY	EARLY	224	35	37	37	35	37	33	35	35	35	37	0.0025					0.0071
									32	33	33	31	34	33	33	34	30	32
74	T1	2011-06-27	BS, JA	F	64	LATE	LATE
75	T1	2011-06-27	BS, JA	F	58	LATE	LATE
76	T1	2011-06-27	BS, JA	F	64	LATE	LATE
77	T1	2011-06-27	BS, JA	F	69	INT	INT
78	T1	2011-06-27	BS, JA	F	62	LATE	LATE
79	T1	2011-06-27	BS, JA	F	58	LATE
80	T1	2011-06-27	BS, JA	F	62	LATE	LATE
81	T1	2011-06-27	BS, JA	F	64	LATE	LATE
82	T1	2011-06-27	BS, JA	F	64	LATE	LATE
83	T1	2011-06-27	BS, JA	F	63	LATE	LATE
84	T1	2011-06-27	BS, JA	F	65	INT	INT
85	T1	2011-06-27	BS, JA	F	64	LATE	LATE
86	T1	2011-06-27	BS, JA	M	66
87	T1	2011-06-27	BS, JA	M	46
88	T1	2011-06-27	BS, JA	F	68	INT	INT
89	T1	2011-06-27	BS, JA	F	59	LATE	LATE
90	T1	2011-06-27	BS, JA	F	61	LATE	LATE
91	T1	2011-06-27	BS, JA	M	67
92	T1	2011-06-27	BS, JA	F	51	EARLY	EARLY	111	34	32	33	34	37	34	35	38	37	35	0.0008					0.0035
									32	31	28	33	34	36	32	37	33	32
93	T1	2011-06-27	BS, JA	M	51
94	T1	2011-06-27	BS, JA	F	66	LATE	LATE
95	T1	2011-06-27	BS, JA	F	62		LATE
96	T1	2011-06-27	BS, JA	M	57
97	T1	2011-06-27	BS, JA	F	65	LATE	LATE
98	T1	2011-06-27	BS, JA	F	63	LATE	LATE
99	T1	2011-06-27	BS, JA	F	60	INT	INT
100	T1	2011-06-27	BS, JA	F	63	LATE	LATE
101	T1	2011-06-27	BS, JA	F	63	LATE	LATE
102	T1	2011-06-27	BS, JA	F	57	INT	INT
1	MONEY	2011-09-28	BS, JA	M	119
2	MONEY	2011-09-28	BS, JA	M	91
3	MONEY	2011-09-28	BS, JA	M	103
4	MONEY	2011-09-28	BS, JA	I	77
5	MONEY	2011-09-28	BS, JA	M	131
6	MONEY	2011-09-28	BS, JA	M	80
7	MONEY	2011-09-28	BS, JA	M	105
8	MONEY	2011-09-28	BS, JA	M	99
9	MONEY	2011-09-28	BS, JA	M	85
10	MONEY	2011-09-28	BS, JA	M	82
11	MONEY	2011-09-28	BS, JA	M	81
12	MONEY	2011-09-28	BS, JA	M	122
13	MONEY	2011-09-28	BS, JA	M	115
14	MONEY	2011-09-28	BS, JA	M	82
15	MONEY	2011-09-28	BS, JA	M	102
16	MONEY	2011-09-28	BS, JA	M	81
17	MONEY	2011-09-28	BS, JA	M	73
18	MONEY	2011-09-28	BS, JA	M	62
19	MONEY	2011-09-28	BS, JA	F	58		EARLY
20	MONEY	2011-09-28	BS, JA	M	57
21	MONEY	2011-09-28	BS, JA	F	63		EARLY
22	MONEY	2011-09-28	BS, JA	M	87
23	MONEY	2011-09-28	BS, JA	M	81
24	MONEY	2011-09-28	BS, JA	F	58	EARLY	EARLY	372	32	32	33	31	32	32	33	31	33	33	0.0033					0.0086
									28	31	26	27	32	30	31	29	28	29
25	MONEY	2011-09-28	BS, JA	M	76
26	MONEY	2011-09-28	BS, JA	M	82
27	MONEY	2011-09-28	BS, JA	M	62
28	MONEY	2011-09-28	BS, JA	M	75
29	MONEY	2011-09-28	BS, JA	M	76
30	MONEY	2011-09-28	BS, JA	M	99
31	MONEY	2011-09-28	BS, JA	M	78
32	MONEY	2011-09-28	BS, JA	M	82
33	MONEY	2011-09-28	BS, JA	M	73
32B	MONEY	2011-09-28	BS, JA	M	61
33B	MONEY	2011-09-28	BS, JA	M	68
34	MONEY	2011-09-28	BS, JA	M	61
35	MONEY	2011-09-28	BS, JA	F	48		LATE
36	MONEY	2011-09-28	BS, JA	M	70
37	MONEY	2011-09-28	BS, JA	F	49		LATE
38	MONEY	2011-09-28	BS, JA	F	50	EARLY	EARLY	167	34	35	39	38	36	36	40	38	34	34	0.0014					0.0042
									28	34	33	36	31	31	32	34	30	29
39	MONEY	2011-09-28	BS, JA	M	75
40	MONEY	2011-09-28	BS, JA	M	58
41	MONEY	2011-09-28	BS, JA	M	65
42	MONEY	2011-09-28	BS, JA	F	54	EARLY	EARLY	445	38	34	40	34	34	34	32	33	32	36	0.0039					0.0055
									29	34	35	30	32	33	32	33	28	28
43	MONEY	2011-09-28	BS, JA	M	58
44	MONEY	2011-09-28	BS, JA	M	60
45	MONEY	2011-09-28	BS, JA	M	62
46	MONEY	2011-09-28	BS, JA	M	68
47	MONEY	2011-09-28	BS, JA	F	60	EARLY		248	36	32	34	35	36	30	36	36	35	37	0.0018					0.0069
									30	27	28	28	26	29	30	31	29	31
48	MONEY	2011-09-28	BS, JA	F	52	EARLY	EARLY	289	36	34	33	32	37	33	36	32	31	33	0.002					0.0052
									28	32	33	26	32	30	30	30	28	28
49	MONEY	2011-09-28	BS, JA	F	55	EARLY	EARLY	240	32	35	30	32	31	33	35	34	32	34	0.0014					0.0057
									29	32	30	29	30	30	31	32	29	30
50	MONEY	2011-09-28	BS, JA	F	50	EARLY	EARLY	281	35	37	35	36	33	32	36	32	35	34	0.0025					0.0051
									28	36	33	35	31	32	31	23	31	31
51	MONEY	2011-09-28	BS, JA	M	65
52	MONEY	2011-09-28	BS, JA	M	51
53	MONEY	2011-09-28	BS, JA	M	64
54	MONEY	2011-09-28	BS, JA	F	56		LATE
55	MONEY	2011-09-28	BS, JA	F	54		LATE
56	MONEY	2011-09-28	BS, JA	M	62
57	MONEY	2011-09-28	BS, JA	F	56	EARLY	EARLY	348	38	35	37	32	35	36	35	37	38	33	0.0024					0.007
									30	31	29	30	31	30	30	29	30	29
58	MONEY	2011-09-28	BS, JA	M	68
59	MONEY	2011-09-28	BS, JA	M	57
60	MONEY	2011-09-28	BS, JA	M	62
61	MONEY	2011-09-28	BS, JA	M	59
62	MONEY	2011-09-28	BS, JA	F	54	EARLY	EARLY	189	35	36	36	34	34	35	35	31	33	32	0.0017					0.0035
									33	32	31	32	31	30	30	30	31	31
63	MONEY	2011-09-28	BS, JA	F	52		LATE
64	MONEY	2011-09-28	BS, JA	M	56
65	MONEY	2011-09-28	BS, JA	M	81
66	MONEY	2011-09-28	BS, JA	M	65
67	MONEY	2011-09-28	BS, JA	M	117
68	MONEY	2011-09-28	BS, JA	M	78
69	MONEY	2011-09-28	BS, JA	M	88
70	MONEY	2011-09-28	BS, JA	M	84
71	MONEY	2011-09-28	BS, JA	M	86
72	MONEY	2011-09-28	BS, JA	M	81
73	MONEY	2011-09-28	BS, JA	M	82
74	MONEY	2011-09-28	BS, JA	M	87
75	MONEY	2011-09-28	BS, JA	M	71
76	MONEY	2011-09-28	BS, JA	M	70
77	MONEY	2011-09-28	BS, JA	M	53
78	MONEY	2011-09-28	BS, JA	M	61
79	MONEY	2011-09-28	BS, JA	M	54
80	MONEY	2011-09-28	BS, JA	M	57
81	MONEY	2011-09-28	BS, JA	M	56
82	MONEY	2011-09-28	BS, JA	M	58
83	MONEY	2011-09-28	BS, JA	M	60
84	MONEY	2011-09-28	BS, JA	F	55		LATE
85	MONEY	2011-09-28	BS, JA	F	50	INT	INT
86	MONEY	2011-09-28	BS, JA	F	51	EARLY	EARLY	405	35	35	36	34	36	35	36	35	34	34	0.0033					0.0061
									37	35	35	33	35	34	34	35	35	35
87	MONEY	2011-09-28	BS, JA	M	60
88	MONEY	2011-09-28	BS, JA	F	55	EARLY	LATE	71	40	37	40	37	40	38	39	40	36	37	0.0003					0.0062
									33	35	35	33	32	35	33	32	32	32
89	MONEY	2011-09-28	BS, JA	F	56	EARLY	EARLY	418	38	38	37	36	40	39	40	40	40	37	0.0034					0.0056
90	MONEY								38	38	36	35	40	39	37	38	38	36
91	MONEY	2011-09-28	BS,JA	M	64
92	MONEY	2011-09-28	BS,JA	M	63
93	MONEY	2011-09-28	BS,JA	M	57
94	MONEY	2011-09-28	BS,JA	M	65
95	MONEY	2011-09-28	BS,JA	M	60
96	MONEY	2011-09-28	BS,JA	F	55		LATE
97	MONEY	2011-09-28	BS,JA	M	61
98	MONEY	2011-09-28	BS,JA	F	56		LATE
99	MONEY	2011-09-28	BS,JA	M	60
100	MONEY	2011-09-28	BS,JA	F	51		EARLY
101	MONEY	2011-09-28	BS,JA	M	63
102	MONEY	2011-09-28	BS,JA	M	55
1	INDIAN KEY FILL	2011-12-12	BS	F	60		LATE
2	INDIAN KEY FILL	2011-12-12	BS	M	110
3	INDIAN KEY FILL	2011-12-12	BS	M	85
4	INDIAN KEY FILL	2011-12-12	BS	F	64	EARLY	EARLY	191	48	49	42	44	44	43	47	47	45	46	0.005					0.0102
									47	50	43	44	45	42	47	47	44	45
5	INDIAN KEY FILL	2011-12-12	BS	M	55
6	INDIAN KEY FILL	2011-12-12	BS	M	54
7	INDIAN KEY FILL	2011-12-12	BS	F	60	EARLY	EARLY	253	47	47	47	49	46	48	48	47	49	48	0.003					0.0075
									44	43	46	48	45	46	47	46	47	46
8	INDIAN KEY FILL	2011-12-12	BS	M	96
9	INDIAN KEY FILL	2011-12-12	BS	F	93		EARLY
10	INDIAN KEY FILL	2011-12-12	BS	M	74
11	INDIAN KEY FILL	2011-12-12	BS	M	58
12	INDIAN KEY FILL	2011-12-12	BS	M	60
13	INDIAN KEY FILL	2011-12-12	BS	M	68
14	INDIAN KEY FILL	2011-12-12	BS	M	47
15	INDIAN KEY FILL	2011-12-12	BS	M	87
16	INDIAN KEY FILL	2011-12-12	BS	F	45		EARLY
17	INDIAN KEY FILL	2011-12-12	BS	M	55
18	INDIAN KEY FILL	2011-12-12	BS	F	43		EARLY
19	INDIAN KEY FILL	2011-12-12	BS	F	62		INT
20	INDIAN KEY FILL	2011-12-12	BS	F	59	EARLY	EARLY	163	50	47	46	45	40	45	46	47	43	45	0.0013					0.0074
									46	47	46	45	39	44	44	45	41	43
21	INDIAN KEY FILL	2011-12-12	BS	F	57	EARLY	EARLY	156	42	41	42	44	43	42	43	41	42	42	0.0018					0.0067
									42	41	42	42	42	42	42	41	41	42
22	INDIAN KEY FILL	2011-12-12	BS	F	69		EARLY
23	INDIAN KEY FILL	2011-12-12	BS	M	56
24	INDIAN KEY FILL	2011-12-12	BS	M	106
25	INDIAN KEY FILL	2011-12-12	BS	F	58		LATE
26	INDIAN KEY FILL	2011-12-12	BS	F	42		EARLY
27	INDIAN KEY FILL	2011-12-12	BS	M	76
28	INDIAN KEY FILL	2011-12-12	BS	M	88
29	INDIAN KEY FILL	2011-12-12	BS	M	78
30	INDIAN KEY FILL	2011-12-12	BS	M	92
31	INDIAN KEY FILL	2011-12-12	BS	M	66
32	INDIAN KEY FILL	2011-12-12	BS	F	56	EARLY	EARLY	195	45	44	45	43	39	45	46	45	42	44	0.0017					0.0074
									42	43	44	40	38	43	44	42	39	42
33	INDIAN KEY FILL	2011-12-12	BS	M	51
34	INDIAN KEY FILL	2011-12-12	BS	M	65
35	INDIAN KEY FILL	2011-12-12	BS	M	80
36	INDIAN KEY FILL	2011-12-12	BS	F	45		CAN'T TELL
37	INDIAN KEY FILL	2011-12-12	BS	M	66
38	INDIAN KEY FILL	2011-12-12	BS	F	54	EARLY	EARLY	149	46	44	46	45	44	44	44	45	46	42	0.0019					0.006
									45	44	42	43	43	44	43	43	43	40
39	INDIAN KEY FILL	2011-12-12	BS	M	59
40	INDIAN KEY FILL	2011-12-12	BS	M	62
41	INDIAN KEY FILL	2011-12-12	BS	M	60
42	INDIAN KEY FILL	2011-12-12	BS	F	42		EARLY
43	INDIAN KEY FILL	2011-12-12	BS	M	43
44	INDIAN KEY FILL	2011-12-12	BS	F	38		EARLY
45	INDIAN KEY FILL	2011-12-12	BS	M	49
46	INDIAN KEY FILL	2011-12-12	BS	F	68		INT
47	INDIAN KEY FILL	2011-12-12	BS	M	46
48	INDIAN KEY FILL	2011-12-12	BS	M	68
49	INDIAN KEY FILL	2011-12-12	BS	M	55
50	INDIAN KEY FILL	2011-12-12	BS	M	70
51	INDIAN KEY FILL	2011-12-12	BS	M	56
52	INDIAN KEY FILL	2011-12-12	BS	M	55
53	INDIAN KEY FILL	2011-12-12	BS	F	47		LATE
54	INDIAN KEY FILL	2011-12-12	BS	F	52		EARLY
55	INDIAN KEY FILL	2011-12-12	BS	M	52
56	INDIAN KEY FILL	2011-12-12	BS	M	73
57	INDIAN KEY FILL	2011-12-12	BS	F	61		EARLY
58	INDIAN KEY FILL	2011-12-12	BS	M	58
59	INDIAN KEY FILL	2011-12-12	BS	M	54
60	INDIAN KEY FILL	2011-12-12	BS	M	65
61	INDIAN KEY FILL	2011-12-12	BS	M	69
62	INDIAN KEY FILL	2011-12-12	BS	F	66	EARLY	EARLY	271	47	45	45	44	44	45	44	44	45	44	0.0032					0.0132
									45	45	44	43	43	45	43	40	45	43
63	INDIAN KEY FILL	2011-12-12	BS	M	51
64	INDIAN KEY FILL	2011-12-12	BS	F	51	EARLY	EARLY	89	39	43	42	41	42	41	42	40	43	42	0.0007					0.0056
									37	40	40	41	38	41	40	39	42	41
65	INDIAN KEY FILL	2011-12-12	BS	M	48
66	INDIAN KEY FILL	2011-12-12	BS	F	58	EARLY	EARLY	209	44	40	44	42	41	39	40	43	44	40	0.0014					0.0077
									44	39	40	40	49	38	39	43	43	39
67	INDIAN KEY FILL	2011-12-12	BS	F	69	EARLY	EARLY	237	39	41	44	40	40	39	43	43	39	44	0.0031					0.0148
									37	40	40	38	37	38	42	42	39	43
68	INDIAN KEY FILL	2011-12-12	BS	M	67
69	INDIAN KEY FILL	2011-12-12	BS	F	61	LATE	LATE	439	50	51	53	53	55	53	55	53	55	53	0.003					0.0146
									33	35	32	36	35	36	35	34	35	36
70	INDIAN KEY FILL	2011-12-12	BS	M	56
71	INDIAN KEY FILL	2011-12-12	BS	M	80
72	INDIAN KEY FILL	2011-12-12	BS	F	67		LATE
73	INDIAN KEY FILL	2011-12-12	BS	M	112
74	INDIAN KEY FILL	2011-12-12	BS	M	55
75	INDIAN KEY FILL	2011-12-12	BS	F	48		EARLY
76	INDIAN KEY FILL	2011-12-12	BS	F	51		EARLY
77	INDIAN KEY FILL	2011-12-12	BS	M	73
78	INDIAN KEY FILL	2011-12-12	BS	M	75
79	INDIAN KEY FILL	2011-12-12	BS	F	54
80	INDIAN KEY FILL	2011-12-12	BS	M	72
81	INDIAN KEY FILL	2011-12-12	BS	M	53
82	INDIAN KEY FILL	2011-12-12	BS	F	101
83	INDIAN KEY FILL	2011-12-12	BS	F	57	LATE	LATE	140	63	50	55	56	65	65	60	60	55	50	0.0007					0.0112
									42	38	31	40	38	41	40	36	35	38
84	INDIAN KEY FILL	2011-12-12	BS	M	45
85	INDIAN KEY FILL	2011-12-12	BS	F	56	EARLY	EARLY	114	42	40	41	42	39	42	41	42	42	41	0.001					0.0058
									40	40	41	41	39	40	40	41	42	41
86	INDIAN KEY FILL	2011-12-12	BS	M	79
87	INDIAN KEY FILL	2011-12-12	BS	M	102
88	INDIAN KEY FILL	2011-12-12	BS	F	45		EARLY
89	INDIAN KEY FILL	2011-12-12	BS	M	48
90	INDIAN KEY FILL	2011-12-12	BS	M	107
91	INDIAN KEY FILL	2011-12-12	BS	M	51
92	INDIAN KEY FILL	2011-12-12	BS	F	61		EARLY
93	INDIAN KEY FILL	2011-12-12	BS	M	86
94	INDIAN KEY FILL	2011-12-12	BS	F	53		EARLY
95	INDIAN KEY FILL	2011-12-12	BS	F	52	EARLY	INT	182	42	43	43	43	44	42	41	40	41	41	0.0022					0.0059
									40	40	41	40	44	41	41	40	40	41
96	INDIAN KEY FILL	2011-12-12	BS	F	40		CAN'T TELL
97	INDIAN KEY FILL	2011-12-12	BS	M	62
98	INDIAN KEY FILL	2011-12-12	BS	F	46		EARLY
99	INDIAN KEY FILL	2011-12-12	BS	M	99
100	INDIAN KEY FILL	2011-12-12	BS	F	45		EARLY
1	SCOUT KEY	2011-09-27	BS	M	73
2	SCOUT KEY	2011-09-27	BS	M	45
3	SCOUT KEY	2011-09-27	BS	F	54		LATE
4	SCOUT KEY	2011-09-27	BS	M	52
5	SCOUT KEY	2011-09-27	BS	M	87
6	SCOUT KEY	2011-09-27	BS	F	44		EARLY
7	SCOUT KEY	2011-09-27	BS	M	65
8	SCOUT KEY	2011-09-27	BS	M	41
9	SCOUT KEY	2011-09-27	BS	F	53		LATE
10	SCOUT KEY	2011-09-27	BS	M	84
11	SCOUT KEY	2011-09-27	BS	F	60		LATE
12	SCOUT KEY	2011-09-27	BS	F	56		LATE
13	SCOUT KEY	2011-09-27	BS	M	80
14	SCOUT KEY	2011-09-27	BS	F	60	EARLY	EARLY	585	38	36	35	35	38	35	37	37	37	37	0.0049					0.0081
	SCOUT KEY								37	35	35	35	38	34	36	35	37	36
15	SCOUT KEY	2011-09-27	BS	F	61		LATE
16	SCOUT KEY	2011-09-27	BS	M	86
17	SCOUT KEY	2011-09-27	BS	M	76
18	SCOUT KEY	2011-09-27	BS	M	60
19	SCOUT KEY	2011-09-27	BS	F	54		LATE
20	SCOUT KEY	2011-09-27	BS	M	65
21	SCOUT KEY	2011-09-27	BS	F	60		LATE
22	SCOUT KEY	2011-09-27	BS	F	61		LATE
23	SCOUT KEY	2011-09-27	BS	M	47
24	SCOUT KEY	2011-09-27	BS	F	60		LATE
25	SCOUT KEY	2011-09-27	BS	M	65
26	SCOUT KEY	2011-09-27	BS	F	62		LATE
27	SCOUT KEY	2011-09-27	BS	F	59	EARLY	EARLY	396	37	37	38	35	37	38	37	37	37	38	0.003					0.0087
	SCOUT KEY								37	34	37	35	35	37	36	36	34	36
28	SCOUT KEY	2011-09-27	BS	M	71
29	SCOUT KEY	2011-09-27	BS	M	41
30	SCOUT KEY	2011-09-27	BS	F	69		INT
31	SCOUT KEY	2011-09-27	BS	F	65		LATE
32	SCOUT KEY	2011-09-27	BS	F	60		LATE
33	SCOUT KEY	2011-09-27	BS	M	59
34	SCOUT KEY	2011-09-27	BS	M	44
35	SCOUT KEY	2011-09-27	BS	M	79
36	SCOUT KEY	2011-09-27	BS	F	49		LATE
37	SCOUT KEY	2011-09-27	BS	F	62		LATE
38	SCOUT KEY	2011-09-27	BS	F	50		LATE
39	SCOUT KEY	2011-09-27	BS	F	51		LATE
40	SCOUT KEY	2011-09-27	BS	M	72
41	SCOUT KEY	2011-09-27	BS	M	62
42	SCOUT KEY	2011-09-27	BS	M	70
43	SCOUT KEY	2011-09-27	BS	F	55		LATE
44	SCOUT KEY	2011-09-27	BS	F	60		LATE
45	SCOUT KEY	2011-09-27	BS	F	54		?
46	SCOUT KEY	2011-09-27	BS	M	66
47	SCOUT KEY	2011-09-27	BS	F	50		LATE
48	SCOUT KEY	2011-09-27	BS	M	43
49	SCOUT KEY	2011-09-27	BS	M	61
50	SCOUT KEY	2011-09-27	BS	F	60		LATE
51	SCOUT KEY	2011-09-27	BS	M	75
52	SCOUT KEY	2011-09-27	BS	M	75
53	SCOUT KEY	2011-09-27	BS	F	62		LATE
54	SCOUT KEY	2011-09-27	BS	F	59		LATE
55	SCOUT KEY	2011-09-27	BS	M	64
56	SCOUT KEY	2011-09-27	BS	F	42		EARLY
57	SCOUT KEY	2011-09-27	BS	M	70
58	SCOUT KEY	2011-09-27	BS	M	65
59	SCOUT KEY	2011-09-27	BS	M	43
60	SCOUT KEY	2011-09-27	BS	F	56		LATE
61	SCOUT KEY	2011-09-27	BS	F	53		LATE
62	SCOUT KEY	2011-09-27	BS	F	52		INT
63	SCOUT KEY	2011-09-27	BS	F	58		LATE
64	SCOUT KEY	2011-09-27	BS	F	60		LATE
65	SCOUT KEY	2011-09-27	BS	F	57	EARLY	INT	377	38	41	38	37	40	38	40	36	39	41	0.0037					0.0079
	SCOUT KEY								37	37	38	37	36	37	37	36	38	38
66	SCOUT KEY	2011-09-27	BS	M	72
67	SCOUT KEY	2011-09-27	BS	M	41
68	SCOUT KEY	2011-09-27	BS	F	52		LATE
69	SCOUT KEY	2011-09-27	BS	M	110
70	SCOUT KEY	2011-09-27	BS	M	75
71	SCOUT KEY	2011-09-27	BS	F	61		LATE
72	SCOUT KEY	2011-09-27	BS	M	50
73	SCOUT KEY	2011-09-27	BS	F	51	LATE	LATE	328	50	51	51	50	55	55	54	54	60	55	0.0016					0.0096
	SCOUT KEY								36	38	36	38	37	32	35	34	37	35
74	SCOUT KEY	2011-09-27	BS	F	53		LATE
75	SCOUT KEY	2011-09-27	BS	M	67
76	SCOUT KEY	2011-09-27	BS	M	72
77	SCOUT KEY	2011-09-27	BS	M	76
78	SCOUT KEY	2011-09-27	BS	M	52
79	SCOUT KEY	2011-09-27	BS	M	47
80	SCOUT KEY	2011-09-27	BS	F	53		LATE
81	SCOUT KEY	2011-09-27	BS	M	69
82	SCOUT KEY	2011-09-27	BS	M	74
83	SCOUT KEY	2011-09-27	BS	M	53
84	SCOUT KEY	2011-09-27	BS	M	72
85	SCOUT KEY	2011-09-27	BS	F	44		INT
86	SCOUT KEY	2011-09-27	BS	M	50
87	SCOUT KEY	2011-09-27	BS	F	59	EARLY	EARLY	325	37	36	35	35	37	38	35	38	35	36	0.0025					0.0078
	SCOUT KEY								33	32	33	35	36	36	33	35	35	35
88	SCOUT KEY	2011-09-27	BS	F	51		LATE
89	SCOUT KEY	2011-09-27	BS	F	52		LATE
90	SCOUT KEY	2011-09-27	BS	M	90
91	SCOUT KEY	2011-09-27	BS	F	59		LATE
92	SCOUT KEY	2011-09-27	BS	F	57		INT
93	SCOUT KEY	2011-09-27	BS	M	75
94	SCOUT KEY	2011-09-27	BS	F	55		LATE
95	SCOUT KEY	2011-09-27	BS	F	48		LATE
96	SCOUT KEY	2011-09-27	BS	F	41		EARLY
97	SCOUT KEY	2011-09-27	BS	F	56		LATE
98	SCOUT KEY	2011-09-27	BS	M	74
99	SCOUT KEY	2011-09-27	BS	F	55		LATE
100	SCOUT KEY	2011-09-27	BS	F	60		LATE
1	ISLANDER	2011-12-07	BS	M	101
2	ISLANDER	2011-12-07	BS	F	70		EARLY
3	ISLANDER	2011-12-07	BS	F	73	EARLY	EARLY	395	36	39	38	40	40	40	41	41	40	40	0.0042					0.0135
									36	35	35	35	35	37	35	36	35	36
4	ISLANDER	2011-12-07	BS	F	55	EARLY	EARLY	139	39	40	38	37	50	39	43	40	41	39	0.0011					0.0089
									38	36	38	35	35	39	38	36	36	35
5	ISLANDER	2011-12-07	BS	M	118
6	ISLANDER	2011-12-07	BS	M	63
7	ISLANDER	2011-12-07	BS	M	81
8	ISLANDER	2011-12-07	BS	F	70		LATE
9	ISLANDER	2011-12-07	BS	M	101
10	ISLANDER	2011-12-07	BS	F	72		INT
11	ISLANDER	2011-12-07	BS	M	59
12	ISLANDER	2011-12-07	BS	F	62		INT
13	ISLANDER	2011-12-07	BS	M	60
14	ISLANDER	2011-12-07	BS	M	71
15	ISLANDER	2011-12-07	BS	F	60		INT
16	ISLANDER	2011-12-07	BS	M	83
17	ISLANDER	2011-12-07	BS	M	59
18	ISLANDER	2011-12-07	BS	M	72
19	ISLANDER	2011-12-07	BS	M	69
20	ISLANDER	2011-12-07	BS	M	71
21	ISLANDER	2011-12-07	BS	M	86
22	ISLANDER	2011-12-07	BS	M	61
23	ISLANDER	2011-12-07	BS	F	65	EARLY	EARLY	111	39	38	40	37	37	40	38	40	39	41	0.0008					0.0084
									37	35	38	36	35	37	37	39	38	40
24	ISLANDER	2011-12-07	BS	M	122
25	ISLANDER	2011-12-07	BS	M	45
26	ISLANDER	2011-12-07	BS	F	75		EARLY
27	ISLANDER	2011-12-07	BS	F	67		EARLY
28	ISLANDER	2011-12-07	BS	F	37		EARLY
29	ISLANDER	2011-12-07	BS	M	60
30	ISLANDER	2011-12-07	BS	M	60
31	ISLANDER	2011-12-07	BS	M	77
32	ISLANDER	2011-12-07	BS	M	65
33	ISLANDER	2011-12-07	BS	F	66	EARLY	EARLY	115	43	38	40	39	43	39	43	40	41	39	0.0008					0.0133
									38	38	40	37	41	38	40	36	38	37
34	ISLANDER	2011-12-07	BS	F	55	EARLY	EARLY	119	40	39	45	45	45	45	46	46	44	45	0.0008					0.0084
									40	37	34	37	35	35	35	35	35	36
35	ISLANDER	2011-12-07	BS	M	65
36	ISLANDER	2011-12-07	BS	F	61		INT
37	ISLANDER	2011-12-07	BS	F	63	LATE	LATE	319	60	58	55	60	58	61	60	58	63	59	0.0027					0.0116
									40	40	38	39	38	43	40	39	41	39
38	ISLANDER	2011-12-07	BS	M	75
39	ISLANDER	2011-12-07	BS	M	67
40	ISLANDER	2011-12-07	BS	M	92
41	ISLANDER	2011-12-07	BS	M	64
42	ISLANDER	2011-12-07	BS	M	60
43	ISLANDER	2011-12-07	BS	M	72
44	ISLANDER	2011-12-07	BS	F	57	EARLY	EARLY	126	40	42	40	41	40	40	40	42	40	39	0.001					0.005
									40	42	40	40	40	40	40	40	39	38
45	ISLANDER	2011-12-07	BS	M	63
46	ISLANDER	2011-12-07	BS	M	55
47	ISLANDER	2011-12-07	BS	M	45
48	ISLANDER	2011-12-07	BS	M	86
49	ISLANDER	2011-12-07	BS	F	70	INT	INT
50	ISLANDER	2011-12-07	BS	M	64
51	ISLANDER	2011-12-07	BS	M	49
52	ISLANDER	2011-12-07	BS	F	70	EARLY	EARLY	374	44	45	43	40	44	45	46	46	46	43	0.0036					0.0116
									40	40	38	35	35	38	37	34	36	35
53	ISLANDER	2011-12-07	BS	F	57	INT	INT
54	ISLANDER	2011-12-07	BS	F	63		LATE
55	ISLANDER	2011-12-07	BS	M	46
56	ISLANDER	2011-12-07	BS	F	65	INT	INT
57	ISLANDER	2011-12-07	BS	M	65
58	ISLANDER	2011-12-07	BS	F	57
59	ISLANDER	2011-12-07	BS	M	70
60	ISLANDER	2011-12-07	BS	F	64		EARLY
61	ISLANDER	2011-12-07	BS	F	74		EARLY
62	ISLANDER	2011-12-07	BS	F	61	INT	INT
63	ISLANDER	2011-12-07	BS	M	99
64	ISLANDER	2011-12-07	BS	F	62	LATE	LATE	151	56	54	58	55	55	56	55	58	55	59	0.001					0.0077
									40	36	38	37	36	36	35	42	38	40
65	ISLANDER	2011-12-07	BS	M	53
66	ISLANDER	2011-12-07	BS	F	55		EARLY
67	ISLANDER	2011-12-07	BS	M	80
68	ISLANDER	2011-12-07	BS	M	63
69	ISLANDER	2011-12-07	BS	M	50
70	ISLANDER	2011-12-07	BS	M	125
71	ISLANDER	2011-12-07	BS	M	49
72	ISLANDER	2011-12-07	BS	M	51
73	ISLANDER	2011-12-07	BS	M	105
74	ISLANDER	2011-12-07	BS	F	54		EARLY
75	ISLANDER	2011-12-07	BS	F	65		EARLY
76	ISLANDER	2011-12-07	BS	M	58
77	ISLANDER	2011-12-07	BS	F	55	EARLY	EARLY	198	43	40	45	41	42	43	43	43	43	42	0.0015					0.0083
									37	33	40	36	35	37	36	38	35	35
78	ISLANDER	2011-12-07	BS	M	48
79	ISLANDER	2011-12-07	BS	M	72
80	ISLANDER	2011-12-07	BS	M	45
81	ISLANDER	2011-12-07	BS	M	43
82	ISLANDER	2011-12-07	BS	M	84
83	ISLANDER	2011-12-07	BS	M	59
84	ISLANDER	2011-12-07	BS	F	42		EARLY
85	ISLANDER	2011-12-07	BS	M	54
86	ISLANDER	2011-12-07	BS	M	60
87	ISLANDER	2011-12-07	BS	F	54	INT	INT
88	ISLANDER	2011-12-07	BS	M	60
89	ISLANDER	2011-12-07	BS	F	55		INT
90	ISLANDER	2011-12-07	BS	M	54
91	ISLANDER	2011-12-07	BS	M	45
92	ISLANDER	2011-12-07	BS	M	57
93	ISLANDER	2011-12-07	BS	F	42		INT
94	ISLANDER	2011-12-07	BS	F	47	INT	INT
95	ISLANDER	2011-12-07	BS	M	44
96	ISLANDER	2011-12-07	BS	M	35
97	ISLANDER	2011-12-07	BS	M	118
98	ISLANDER	2011-12-07	BS	M	41
99	ISLANDER	2011-12-07	BS	M	40
100	ISLANDER	2011-12-07	BS	M	60

## Sheet: POPULATION STRUCTURE
Site	Size	CL, in mm	Sex	Eggs P/A	Egg Stage E/I/L	count
T1	51	1.7	F	P	EARLY	3
T1	56	1.86667	F	P	EARLY
T1	59	1.96667	F	P	EARLY
T1	62	2.06667	F	P	EARLY	1
T1	52	1.73333	F	P	INT	4
T1	57	1.9	F	P	INT
T1	58	1.93333	F	P	INT
T1	59	1.96667	F	P	INT
T1	60	2	F	P	INT	12
T1	60	2	F	P	INT
T1	60	2	F	P	INT
T1	64	2.13333	F	P	INT
T1	64	2.13333	F	P	INT
T1	64	2.13333	F	P	INT
T1	65	2.16667	F	P	INT
T1	65	2.16667	F	P	INT
T1	66	2.2	F	P	INT
T1	67	2.23333	F	P	INT
T1	68	2.26667	F	P	INT
T1	69	2.3	F	P	INT
T1	50	1.66667	F	P	LATE	11
T1	52	1.73333	F	P	LATE
T1	56	1.86667	F	P	LATE
T1	57	1.9	F	P	LATE
T1	58	1.93333	F	P	LATE
T1	58	1.93333	F	P	LATE
T1	58	1.93333	F	P	LATE
T1	58	1.93333	F	P	LATE
T1	59	1.96667	F	P	LATE
T1	59	1.96667	F	P	LATE
T1	59	1.96667	F	P	LATE
T1	60	2	F	P	LATE	37
T1	60	2	F	P	LATE
T1	60	2	F	P	LATE
T1	60	2	F	P	LATE
T1	61	2.03333	F	P	LATE
T1	61	2.03333	F	P	LATE
T1	61	2.03333	F	P	LATE
T1	61	2.03333	F	P	LATE
T1	61	2.03333	F	P	LATE
T1	62	2.06667	F	P	LATE
T1	62	2.06667	F	P	LATE
T1	62	2.06667	F	P	LATE
T1	62	2.06667	F	P	LATE
T1	63	2.1	F	P	LATE
T1	63	2.1	F	P	LATE
T1	63	2.1	F	P	LATE
T1	63	2.1	F	P	LATE
T1	63	2.1	F	P	LATE
T1	63	2.1	F	P	LATE
T1	63	2.1	F	P	LATE
T1	63	2.1	F	P	LATE
T1	63	2.1	F	P	LATE
T1	64	2.13333	F	P	LATE
T1	64	2.13333	F	P	LATE
T1	64	2.13333	F	P	LATE
T1	64	2.13333	F	P	LATE
T1	64	2.13333	F	P	LATE
T1	64	2.13333	F	P	LATE
T1	64	2.13333	F	P	LATE
T1	65	2.16667	F	P	LATE
T1	65	2.16667	F	P	LATE
T1	66	2.2	F	P	LATE
T1	66	2.2	F	P	LATE
T1	67	2.23333	F	P	LATE
T1	67	2.23333	F	P	LATE
T1	68	2.26667	F	P	LATE
T1	68	2.26667	F	P	LATE
T1	40	1.33333	F	A		1
T1	48	1.6	F	A		1
T1	62	2.06667	F	A		1
T1	87	2.9	F			1
T1	46	1.53333	M			5
T1	51	1.7	M
T1	53	1.76667	M
T1	54	1.8	M
T1	57	1.9	M
T1	60	2	M			18
T1	60	2	M
T1	61	2.03333	M
T1	63	2.1	M
T1	63	2.1	M
T1	64	2.13333	M
T1	64	2.13333	M
T1	64	2.13333	M
T1	65	2.16667	M
T1	66	2.2	M
T1	66	2.2	M
T1	67	2.23333	M
T1	67	2.23333	M
T1	68	2.26667	M
T1	69	2.3	M
T1	69	2.3	M
T1	73	2.43333	M
T1	74	2.46667	M
T1	82	2.73333	M			2
T1	89	2.96667	M
T1	96	3.2	M			4
T1	96	3.2	M
T1	96	3.2	M
T1	104	3.46667	M
T1	109	3.63333	M			1
BI1	51	1.7	F	P	early	3
BI1	55	1.83333	F	P	early
BI1	56	1.86667	F	P	early
BI1	60	2	F	P	early	10
BI1	63	2.1	F	P	early
BI1	64	2.13333	F	P	early
BI1	65	2.16667	F	P	early
BI1	65	2.16667	F	P	early
BI1	70	2.33333	F	P	early
BI1	71	2.36667	F	P	early
BI1	72	2.4	F	P	early
BI1	72	2.4	F	P	early
BI1	73	2.43333	F	P	early
BI1	76	2.53333	F	P	early	3
BI1	77	2.56667	F	P	early
BI1	82	2.73333	F	P	early
BI1	42	1.4	F	P	late	1
BI1	50	1.66667	F	P	late	8
BI1	51	1.7	F	P	late
BI1	53	1.76667	F	P	late
BI1	54	1.8	F	P	late
BI1	55	1.83333	F	P	late
BI1	55	1.83333	F	P	late
BI1	58	1.93333	F	P	late
BI1	59	1.96667	F	P	late
BI1	60	2	F	P	late	13
BI1	60	2	F	P	late
BI1	61	2.03333	F	P	late
BI1	62	2.06667	F	P	late
BI1	62	2.06667	F	P	late
BI1	66	2.2	F	P	late
BI1	69	2.3	F	P	late
BI1	69	2.3	F	P	late
BI1	69	2.3	F	P	late
BI1	70	2.33333	F	P	late
BI1	71	2.36667	F	P	late
BI1	72	2.4	F	P	late
BI1	72	2.4	F	P	late
BI1	78	2.6	F	P	late	3
BI1	81	2.7	F	P	late
BI1	90	3	F	P	late
BI1	41	1.36667	F	A		2
BI1	43	1.43333	F	A
BI1	50	1.66667	F	A		13
BI1	50	1.66667	F	A
BI1	51	1.7	F	A
BI1	51	1.7	F	A
BI1	52	1.73333	F	A
BI1	52	1.73333	F	A
BI1	52	1.73333	F	A
BI1	52	1.73333	F	A
BI1	53	1.76667	F	A
BI1	55	1.83333	F	A
BI1	55	1.83333	F	A
BI1	57	1.9	F	A
BI1	58	1.93333	F	A
BI1	61	2.03333	F	A		20
BI1	62	2.06667	F	A
BI1	62	2.06667	F	A
BI1	63	2.1	F	A
BI1	63	2.1	F	A
BI1	64	2.13333	F	A
BI1	64	2.13333	F	A
BI1	64	2.13333	F	A
BI1	64	2.13333	F	A
BI1	65	2.16667	F	A
BI1	66	2.2	F	A
BI1	68	2.26667	F	A
BI1	68	2.26667	F	A
BI1	69	2.3	F	A
BI1	70	2.33333	F	A
BI1	70	2.33333	F	A
BI1	71	2.36667	F	A
BI1	73	2.43333	F	A
BI1	74	2.46667	F	A
BI1	74	2.46667	F	A
BI1	75	2.5	F	A		2
BI1	80	2.66667	F	A
BI1	66	2.2	I			1
BI1	93	3.1	I			1
BI1	41	1.36667	M			2
BI1	41	1.36667	M
BI1	45	1.5	M			9
BI1	46	1.53333	M
BI1	48	1.6	M
BI1	52	1.73333	M
BI1	53	1.76667	M
BI1	53	1.76667	M
BI1	54	1.8	M
BI1	55	1.83333	M
BI1	58	1.93333	M
BI1	61	2.03333	M			25
BI1	61	2.03333	M
BI1	63	2.1	M
BI1	63	2.1	M
BI1	63	2.1	M
BI1	64	2.13333	M
BI1	64	2.13333	M
BI1	65	2.16667	M
BI1	65	2.16667	M
BI1	66	2.2	M
BI1	68	2.26667	M
BI1	69	2.3	M
BI1	69	2.3	M
BI1	70	2.33333	M
BI1	70	2.33333	M
BI1	70	2.33333	M
BI1	71	2.36667	M
BI1	71	2.36667	M
BI1	72	2.4	M
BI1	72	2.4	M
BI1	72	2.4	M
BI1	72	2.4	M
BI1	73	2.43333	M
BI1	73	2.43333	M
BI1	74	2.46667	M
BI1	75	2.5	M			20
BI1	77	2.56667	M
BI1	77	2.56667	M
BI1	78	2.6	M
BI1	79	2.63333	M
BI1	79	2.63333	M
BI1	82	2.73333	M
BI1	82	2.73333	M
BI1	82	2.73333	M
BI1	83	2.76667	M
BI1	84	2.8	M
BI1	85	2.83333	M
BI1	85	2.83333	M
BI1	85	2.83333	M
BI1	86	2.86667	M
BI1	86	2.86667	M
BI1	86	2.86667	M
BI1	86	2.86667	M
BI1	88	2.93333	M
BI1	88	2.93333	M
BI1	90	3	M			4
BI1	90	3	M
BI1	94	3.13333	M
BI1	99	3.3	M
OH-MO	51	1.7	F	P	EARLY	7
OH-MO	52	1.73333	F	P	EARLY
OH-MO	54	1.8	F	P	EARLY
OH-MO	57	1.9	F	P	EARLY
OH-MO	58	1.93333	F	P	EARLY
OH-MO	58	1.93333	F	P	EARLY
OH-MO	59	1.96667	F	P	EARLY
OH-MO	60	2	F	P	EARLY
OH-MO	63	2.1	F	P	EARLY
OH-MO	63	2.1	F	P	EARLY
OH-MO	63	2.1	F	P	EARLY
OH-MO	64	2.13333	F	P	EARLY
OH-MO	64	2.13333	F	P	EARLY
OH-MO	64	2.13333	F	P	EARLY
OH-MO	65	2.16667	F	P	EARTLY
OH-MO	45	1.5	F	P	INT.	32
OH-MO	48	1.6	F	P	INT
OH-MO	49	1.63333	F	P	INT
OH-MO	50	1.66667	F	P	INT
OH-MO	50	1.66667	F	P	INT
OH-MO	50	1.66667	F	P	INT
OH-MO	51	1.7	F	P	INT
OH-MO	51	1.7	F	P	INT
OH-MO	51	1.7	F	P	INT
OH-MO	52	1.73333	F	P	INT
OH-MO	52	1.73333	F	P	INT
OH-MO	53	1.76667	F	P	INT
OH-MO	53	1.76667	F	P	INT
OH-MO	53	1.76667	F	P	INT.
OH-MO	54	1.8	F	P	INT
OH-MO	54	1.8	F	P	INT
OH-MO	55	1.83333	F	P	INT.
OH-MO	56	1.86667	F	P	INT
OH-MO	56	1.86667	F	P	INT
OH-MO	56	1.86667	F	P	INT
OH-MO	56	1.86667	F	P	INT
OH-MO	56	1.86667	F	P	INT
OH-MO	56	1.86667	F	P	INT
OH-MO	57	1.9	F	P	INT
OH-MO	58	1.93333	F	P	INT
OH-MO	58	1.93333	F	P	INT.
OH-MO	59	1.96667	F	P	INT
OH-MO	59	1.96667	F	P	INT
OH-MO	59	1.96667	F	P	INT
OH-MO	59	1.96667	F	P	INT
OH-MO	59	1.96667	F	P	INT.
OH-MO	59	1.96667	F	P	INT.
OH-MO	60	2	F	P	INT	14
OH-MO	60	2	F	P	INT
OH-MO	60	2	F	P	INT
OH-MO	60	2	F	P	INT
OH-MO	60	2	F	P	INT.
OH-MO	61	2.03333	F	P	INT
OH-MO	61	2.03333	F	P	INT
OH-MO	61	2.03333	F	P	INT
OH-MO	62	2.06667	F	P	INT
OH-MO	62	2.06667	F	P	INT
OH-MO	63	2.1	F	P	INT
OH-MO	64	2.13333	F	P	INT
OH-MO	64	2.13333	F	P	INT.
OH-MO	64	2.13333	F	P	INT.
OH-MO	48	1.6	F	P	LATE	33
OH-MO	50	1.66667	F	P	LATE
OH-MO	50	1.66667	F	P	LATE
OH-MO	51	1.7	F	P	LATE
OH-MO	51	1.7	F	P	LATE
OH-MO	51	1.7	F	P	LATE
OH-MO	51	1.7	F	P	LATE
OH-MO	52	1.73333	F	P	LATE
OH-MO	53	1.76667	F	P	LATE
OH-MO	54	1.8	F	P	LATE
OH-MO	54	1.8	F	P	LATE
OH-MO	54	1.8	F	P	LATE
OH-MO	54	1.8	F	P	LATE
OH-MO	55	1.83333	F	P	LATE
OH-MO	55	1.83333	F	P	LATE
OH-MO	55	1.83333	F	P	LATE
OH-MO	55	1.83333	F	P	LATE
OH-MO	55	1.83333	F	P	LATE
OH-MO	55	1.83333	F	P	LATE
OH-MO	56	1.86667	F	P	LATE
OH-MO	56	1.86667	F	P	LATE
OH-MO	56	1.86667	F	P	LATE
OH-MO	57	1.9	F	P	LATE
OH-MO	57	1.9	F	P	LATE
OH-MO	57	1.9	F	P	LATE
OH-MO	57	1.9	F	P	LATE
OH-MO	57	1.9	F	P	LATE
OH-MO	57	1.9	F	P	LATE
OH-MO	57	1.9	F	P	LATE
OH-MO	58	1.93333	F	P	LATE
OH-MO	58	1.93333	F	P	LATE
OH-MO	59	1.96667	F	P	LATE
OH-MO	59	1.96667	F	P	LATE
OH-MO	60	2	F	P	LATE	23
OH-MO	60	2	F	P	LATE
OH-MO	60	2	F	P	LATE
OH-MO	60	2	F	P	LATE
OH-MO	60	2	F	P	LATE
OH-MO	60	2	F	P	LATE
OH-MO	60	2	F	P	LATE
OH-MO	61	2.03333	F	P	LATE
OH-MO	61	2.03333	F	P	LATE
OH-MO	61	2.03333	F	P	LATE
OH-MO	62	2.06667	F	P	LATE
OH-MO	62	2.06667	F	P	LATE
OH-MO	62	2.06667	F	P	LATE
OH-MO	63	2.1	F	P	LATE
OH-MO	63	2.1	F	P	LATE
OH-MO	63	2.1	F	P	LATE
OH-MO	63	2.1	F	P	LATE
OH-MO	64	2.13333	F	P	LATE
OH-MO	64	2.13333	F	P	LATE
OH-MO	64	2.13333	F	P	LATE
OH-MO	64	2.13333	F	P	LATE
OH-MO	69	2.3	F	P	LATE
OH-MO	69	2.3	F	P	LATE
OH-MO	49	1.63333	F	A		2
OH-MO	51	1.7	F	A
OH-MO	64	2.13333	F	A		4
OH-MO	65	2.16667	F	A
OH-MO	71	2.36667	F	A
OH-MO	81	2.7	F	A		1
OH-MO	65	2.16667	I			1
OH-MO	50	1.66667	M			1
OH-MO	60	2	M			17
OH-MO	61	2.03333	M
OH-MO	62	2.06667	M
OH-MO	62	2.06667	M
OH-MO	64	2.13333	M
OH-MO	64	2.13333	M
OH-MO	65	2.16667	M
OH-MO	66	2.2	M
OH-MO	67	2.23333	M
OH-MO	67	2.23333	M
OH-MO	68	2.26667	M
OH-MO	69	2.3	M
OH-MO	71	2.36667	M
OH-MO	72	2.4	M
OH-MO	72	2.4	M
OH-MO	73	2.43333	M
OH-MO	74	2.46667	M
OH-MO	76	2.53333	M			1
OH-MO	94	3.13333	M			4
OH-MO	98	3.26667	M
OH-MO	101	3.36667	M
OH-MO	104	3.46667	M
OH-MO	109	3.63333	M			2
OH-MO	111	3.7	M
OH-MO	126	4.2	M			1
MONEY	50	1.66667	F	P	EARLY	11
MONEY	50	1.66667	F	P	EARLY
MONEY	51	1.7	F	P	EARLY
MONEY	52	1.73333	F	P	EARLY
MONEY	54	1.8	F	P	EARLY
MONEY	54	1.8	F	P	EARLY
MONEY	55	1.83333	F	P	EARLY
MONEY	55	1.83333	F	P	EARLY
MONEY	56	1.86667	F	P	EARLY
MONEY	56	1.86667	F	P	EARLY
MONEY	58	1.93333	F	P	EARLY
MONEY	60	2	F	P	EARLY	1
MONEY	50	1.66667	F	P	INT	1
MONEY	48	1.6	F	A		10
MONEY	49	1.63333	F	A
MONEY	51	1.7	F	A
MONEY	52	1.73333	F	A
MONEY	54	1.8	F	A
MONEY	55	1.83333	F	A
MONEY	55	1.83333	F	A
MONEY	56	1.86667	F	A
MONEY	56	1.86667	F	A
MONEY	58	1.93333	F	A
MONEY	63	2.1	F	A		1
MONEY	77	2.56667	I			1
MONEY	51	1.7	M			14
MONEY	53	1.76667	M
MONEY	54	1.8	M
MONEY	55	1.83333	M
MONEY	56	1.86667	M
MONEY	56	1.86667	M
MONEY	57	1.9	M
MONEY	57	1.9	M
MONEY	57	1.9	M
MONEY	57	1.9	M
MONEY	58	1.93333	M
MONEY	58	1.93333	M
MONEY	58	1.93333	M
MONEY	59	1.96667	M
MONEY	60	2	M			30
MONEY	60	2	M
MONEY	60	2	M
MONEY	60	2	M
MONEY	60	2	M
MONEY	61	2.03333	M
MONEY	61	2.03333	M
MONEY	61	2.03333	M
MONEY	61	2.03333	M
MONEY	62	2.06667	M
MONEY	62	2.06667	M
MONEY	62	2.06667	M
MONEY	62	2.06667	M
MONEY	62	2.06667	M
MONEY	63	2.1	M
MONEY	63	2.1	M
MONEY	64	2.13333	M
MONEY	64	2.13333	M
MONEY	65	2.16667	M
MONEY	65	2.16667	M
MONEY	65	2.16667	M
MONEY	65	2.16667	M
MONEY	68	2.26667	M
MONEY	68	2.26667	M
MONEY	68	2.26667	M
MONEY	70	2.33333	M
MONEY	70	2.33333	M
MONEY	71	2.36667	M
MONEY	73	2.43333	M
MONEY	73	2.43333	M
MONEY	75	2.5	M			23
MONEY	75	2.5	M
MONEY	76	2.53333	M
MONEY	76	2.53333	M
MONEY	78	2.6	M
MONEY	78	2.6	M
MONEY	80	2.66667	M
MONEY	81	2.7	M
MONEY	81	2.7	M
MONEY	81	2.7	M
MONEY	81	2.7	M
MONEY	81	2.7	M
MONEY	82	2.73333	M
MONEY	82	2.73333	M
MONEY	82	2.73333	M
MONEY	82	2.73333	M
MONEY	82	2.73333	M
MONEY	84	2.8	M
MONEY	85	2.83333	M
MONEY	86	2.86667	M
MONEY	87	2.9	M
MONEY	87	2.9	M
MONEY	88	2.93333	M
MONEY	91	3.03333	M			5
MONEY	99	3.3	M
MONEY	99	3.3	M
MONEY	102	3.4	M
MONEY	103	3.43333	M
MONEY	105	3.5	M			4
MONEY	115	3.83333	M
MONEY	117	3.9	M
MONEY	119	3.96667	M
MONEY	122	4.06667	M			2
MONEY	131	4.36667	M
M75	65	2.16667	F	P	EARLY	2
M75	67	2.23333	F	P	EARLY
M75	50	1.66667	F	P	LATE	2
M75	59	1.96667	F	P	LATE
M75	63	2.1	F	P	LATE	4
M75	65	2.16667	F	P	LATE
M75	66	2.2	F	P	LATE
M75	67	2.23333	F	P	LATE
M75	54	1.8	F	A		11
M75	55	1.83333	F	A
M75	56	1.86667	F	A
M75	56	1.86667	F	A
M75	56	1.86667	F	A
M75	57	1.9	F	A
M75	58	1.93333	F	A
M75	58	1.93333	F	A
M75	59	1.96667	F	A
M75	59	1.96667	F	A
M75	59	1.96667	F	A
M75	60	2	F	A		56
M75	60	2	F	A
M75	61	2.03333	F	A
M75	61	2.03333	F	A
M75	62	2.06667	F	A
M75	62	2.06667	F	A
M75	62	2.06667	F	A
M75	63	2.1	F	A
M75	63	2.1	F	A
M75	63	2.1	F	A
M75	63	2.1	F	A
M75	63	2.1	F	A
M75	63	2.1	F	A
M75	63	2.1	F	A
M75	64	2.13333	F	A
M75	64	2.13333	F	A
M75	64	2.13333	F	A
M75	65	2.16667	F	A
M75	65	2.16667	F	A
M75	65	2.16667	F	A
M75	65	2.16667	F	A
M75	65	2.16667	F	A
M75	65	2.16667	F	A
M75	66	2.2	F	A
M75	66	2.2	F	A
M75	66	2.2	F	A
M75	66	2.2	F	A
M75	67	2.23333	F	A
M75	67	2.23333	F	A
M75	67	2.23333	F	A
M75	68	2.26667	F	A
M75	68	2.26667	F	A
M75	68	2.26667	F	A
M75	68	2.26667	F	A
M75	68	2.26667	F	A
M75	68	2.26667	F	A
M75	68	2.26667	F	A
M75	69	2.3	F	A
M75	69	2.3	F	A
M75	69	2.3	F	A
M75	69	2.3	F	A
M75	70	2.33333	F	A
M75	70	2.33333	F	A
M75	70	2.33333	F	A
M75	71	2.36667	F	A
M75	71	2.36667	F	A
M75	71	2.36667	F	A
M75	71	2.36667	F	A
M75	71	2.36667	F	A
M75	71	2.36667	F	A
M75	73	2.43333	F	A
M75	73	2.43333	F	A
M75	73	2.43333	F	A
M75	73	2.43333	F	A
M75	74	2.46667	F	A
M75	74	2.46667	F	A
M75	84	2.8	I			1
M75	43	1.43333	M			1
M75	47	1.56667	M			4
M75	49	1.63333	M
M75	53	1.76667	M
M75	59	1.96667	M
M75	62	2.06667	M			24
M75	62	2.06667	M
M75	62	2.06667	M
M75	63	2.1	M
M75	64	2.13333	M
M75	64	2.13333	M
M75	65	2.16667	M
M75	68	2.26667	M
M75	70	2.33333	M
M75	70	2.33333	M
M75	70	2.33333	M
M75	71	2.36667	M
M75	71	2.36667	M
M75	72	2.4	M
M75	72	2.4	M
M75	72	2.4	M
M75	73	2.43333	M
M75	73	2.43333	M
M75	73	2.43333	M
M75	73	2.43333	M
M75	74	2.46667	M
M75	74	2.46667	M
M75	74	2.46667	M
M75	74	2.46667	M
M75	75	2.5	M			15
M75	75	2.5	M
M75	75	2.5	M
M75	75	2.5	M
M75	76	2.53333	M
M75	77	2.56667	M
M75	80	2.66667	M
M75	80	2.66667	M
M75	80	2.66667	M
M75	81	2.7	M
M75	81	2.7	M
M75	82	2.73333	M
M75	82	2.73333	M
M75	82	2.73333	M
M75	83	2.76667	M
M75	90	3	M			2
M75	91	3.03333	M
M75	105	3.5	M			2
M75	116	3.86667	M
LKB	52	1.73333	F	P	early	2
LKB	58	1.93333	F	P	early
LKB	65	2.16667	F	P	early	11
LKB	65	2.16667	F	P	early
LKB	66	2.2	F	P	early
LKB	67	2.23333	F	P	early
LKB	70	2.33333	F	P	early
LKB	52	1.73333	F	P	intermediate	1
LKB	47	1.56667	F	P	late	3
LKB	47	1.56667	F	P	late
LKB	51	1.7	F	P	late
LKB	69	2.3	F	P	late	2
LKB	74	2.46667	F	P	late
LKB	83	2.76667	F	P	late	1
LKB	34	1.13333	F	A		7
LKB	36	1.2	F	A
LKB	38	1.26667	F	A
LKB	41	1.36667	F	A
LKB	42	1.4	F	A
LKB	42	1.4	F	A
LKB	44	1.46667	F	A
LKB	47	1.56667	F	A		16
LKB	47	1.56667	F	A
LKB	47	1.56667	F	A
LKB	49	1.63333	F	A
LKB	50	1.66667	F	A
LKB	51	1.7	F	A
LKB	51	1.7	F	A
LKB	53	1.76667	F	A
LKB	53	1.76667	F	A
LKB	53	1.76667	F	A
LKB	54	1.8	F	A
LKB	54	1.8	F	A
LKB	55	1.83333	F	A
LKB	56	1.86667	F	A
LKB	56	1.86667	F	A
LKB	58	1.93333	F	A
LKB	60	2	F	A		12
LKB	62	2.06667	F	A
LKB	63	2.1	F	A
LKB	63	2.1	F	A
LKB	63	2.1	F	A
LKB	64	2.13333	F	A
LKB	65	2.16667	F	A
LKB	66	2.2	F	A
LKB	69	2.3	F	A
LKB	71	2.36667	F	A
LKB	74	2.46667	F	A
LKB	74	2.46667	F	A
LKB	79	2.63333	F	A		1
LKB	90	3	F	A		3
LKB	92	3.06667	F	A
LKB	102	3.4	F	A
LKB	57	1.9	I			1
LKB	61	2.03333	I			2
LKB	62	2.06667	I
LKB	136	4.53333	I			1
LKB	28	0.933333	M			1
LKB	31	1.03333	M			4
LKB	31	1.03333	M
LKB	38	1.26667	M
LKB	43	1.43333	M
LKB	45	1.5	M			13
LKB	46	1.53333	M
LKB	47	1.56667	M
LKB	51	1.7	M
LKB	52	1.73333	M
LKB	52	1.73333	M
LKB	53	1.76667	M
LKB	54	1.8	M
LKB	55	1.83333	M
LKB	55	1.83333	M
LKB	58	1.93333	M
LKB	58	1.93333	M
LKB	59	1.96667	M
LKB	61	2.03333	M			16
LKB	61	2.03333	M
LKB	62	2.06667	M
LKB	62	2.06667	M
LKB	64	2.13333	M
LKB	64	2.13333	M
LKB	65	2.16667	M
LKB	65	2.16667	M
LKB	66	2.2	M
LKB	68	2.26667	M
LKB	68	2.26667	M
LKB	69	2.3	M
LKB	70	2.33333	M
LKB	72	2.4	M
LKB	73	2.43333	M
LKB	74	2.46667	M
LKB	76	2.53333	M			2
LKB	79	2.63333	M
LKB	104	3.46667	M			1
LKB	106	3.53333	M			4
LKB	111	3.7	M
LKB	111	3.7	M
LKB	116	3.86667	M
LKB	121	4.03333	M			2
LKB	122	4.06667	M
LKB	123	4.1	M
LKB	136	4.53333	M
LKB	141	4.7	M			2
LKB	149	4.96667	M
Indian Key Fill	51	1.7	F	P	EARLY	8
Indian Key Fill	52	1.73333	F	P	EARLY
Indian Key Fill	54	1.8	F	P	EARLY
Indian Key Fill	56	1.86667	F	P	EARLY
Indian Key Fill	56	1.86667	F	P	EARLY
Indian Key Fill	57	1.9	F	P	EARLY
Indian Key Fill	58	1.93333	F	P	EARLY
Indian Key Fill	59	1.96667	F	P	EARLY
Indian Key Fill	60	2	F	P	EARLY	4
Indian Key Fill	64	2.13333	F	P	EARLY
Indian Key Fill	66	2.2	F	P	EARLY
Indian Key Fill	69	2.3	F	P	EARLY
Indian Key Fill	57	1.9	F	P	LATE	1
Indian Key Fill	61	2.03333	F	P	LATE	1
Indian Key Fill	38	1.26667	F	A		5
Indian Key Fill	40	1.33333	F	A
Indian Key Fill	42	1.4	F	A
Indian Key Fill	42	1.4	F	A
Indian Key Fill	43	1.43333	F	A
Indian Key Fill	45	1.5	F	A		12
Indian Key Fill	45	1.5	F	A
Indian Key Fill	45	1.5	F	A
Indian Key Fill	45	1.5	F	A
Indian Key Fill	46	1.53333	F	A
Indian Key Fill	47	1.56667	F	A
Indian Key Fill	48	1.6	F	A
Indian Key Fill	51	1.7	F	A
Indian Key Fill	52	1.73333	F	A
Indian Key Fill	53	1.76667	F	A
Indian Key Fill	54	1.8	F	A
Indian Key Fill	58	1.93333	F	A
Indian Key Fill	60	2	F	A		7
Indian Key Fill	61	2.03333	F	A
Indian Key Fill	61	2.03333	F	A
Indian Key Fill	62	2.06667	F	A
Indian Key Fill	67	2.23333	F	A
Indian Key Fill	68	2.26667	F	A
Indian Key Fill	69	2.3	F	A
Indian Key Fill	93	3.1	F	A		2
Indian Key Fill	101	3.36667	F	A
Indian Key Fill	43	1.43333	M			1
Indian Key Fill	45	1.5	M			24
Indian Key Fill	46	1.53333	M
Indian Key Fill	47	1.56667	M
Indian Key Fill	48	1.6	M
Indian Key Fill	48	1.6	M
Indian Key Fill	49	1.63333	M
Indian Key Fill	51	1.7	M
Indian Key Fill	51	1.7	M
Indian Key Fill	51	1.7	M
Indian Key Fill	52	1.73333	M
Indian Key Fill	53	1.76667	M
Indian Key Fill	54	1.8	M
Indian Key Fill	54	1.8	M
Indian Key Fill	55	1.83333	M
Indian Key Fill	55	1.83333	M
Indian Key Fill	55	1.83333	M
Indian Key Fill	55	1.83333	M
Indian Key Fill	55	1.83333	M
Indian Key Fill	56	1.86667	M
Indian Key Fill	56	1.86667	M
Indian Key Fill	56	1.86667	M
Indian Key Fill	58	1.93333	M
Indian Key Fill	58	1.93333	M
Indian Key Fill	59	1.96667	M
Indian Key Fill	60	2	M			38
Indian Key Fill	60	2	M
Indian Key Fill	62	2.06667	M
Indian Key Fill	62	2.06667	M
Indian Key Fill	65	2.16667	M
Indian Key Fill	65	2.16667	M
Indian Key Fill	66	2.2	M
Indian Key Fill	66	2.2	M
Indian Key Fill	67	2.23333	M
Indian Key Fill	68	2.26667	M
Indian Key Fill	68	2.26667	M
Indian Key Fill	69	2.3	M
Indian Key Fill	70	2.33333	M
Indian Key Fill	72	2.4	M
Indian Key Fill	73	2.43333	M
Indian Key Fill	73	2.43333	M
Indian Key Fill	74	2.46667	M
Indian Key Fill	75	2.5	M			10
Indian Key Fill	76	2.53333	M
Indian Key Fill	78	2.6	M
Indian Key Fill	79	2.63333	M
Indian Key Fill	80	2.66667	M
Indian Key Fill	80	2.66667	M
Indian Key Fill	85	2.83333	M
Indian Key Fill	86	2.86667	M
Indian Key Fill	87	2.9	M
Indian Key Fill	88	2.93333	M
Indian Key Fill	92	3.06667	M			4
Indian Key Fill	96	3.2	M
Indian Key Fill	99	3.3	M
Indian Key Fill	102	3.4	M
Indian Key Fill	106	3.53333	M			4
Indian Key Fill	107	3.56667	M
Indian Key Fill	110	3.66667	M
Indian Key Fill	112	3.73333	M
SCOUT KEY	57	1.9	F	P	EARLY	3
SCOUT KEY	59	1.96667	F	P	EARLY
SCOUT KEY	59	1.96667	F	P	EARLY
SCOUT KEY	60	2	F	P	EARLY	1
SCOUT KEY	51	1.7	F	P	LATE	1
SCOUT KEY	41	1.36667	F	A		4
SCOUT KEY	42	1.4	F	A
SCOUT KEY	44	1.46667	F	A
SCOUT KEY	44	1.46667	F	A
SCOUT KEY	48	1.6	F	A		26
SCOUT KEY	49	1.63333	F	A
SCOUT KEY	50	1.66667	F	A
SCOUT KEY	50	1.66667	F	A
SCOUT KEY	51	1.7	F	A
SCOUT KEY	51	1.7	F	A
SCOUT KEY	52	1.73333	F	A
SCOUT KEY	52	1.73333	F	A
SCOUT KEY	52	1.73333	F	A
SCOUT KEY	53	1.76667	F	A
SCOUT KEY	53	1.76667	F	A
SCOUT KEY	53	1.76667	F	A
SCOUT KEY	53	1.76667	F	A
SCOUT KEY	54	1.8	F	A
SCOUT KEY	54	1.8	F	A
SCOUT KEY	54	1.8	F	A
SCOUT KEY	55	1.83333	F	A
SCOUT KEY	55	1.83333	F	A
SCOUT KEY	55	1.83333	F	A
SCOUT KEY	56	1.86667	F	A
SCOUT KEY	56	1.86667	F	A
SCOUT KEY	56	1.86667	F	A
SCOUT KEY	57	1.9	F	A
SCOUT KEY	58	1.93333	F	A
SCOUT KEY	59	1.96667	F	A
SCOUT KEY	59	1.96667	F	A
SCOUT KEY	60	2	F	A		16
SCOUT KEY	60	2	F	A
SCOUT KEY	60	2	F	A
SCOUT KEY	60	2	F	A
SCOUT KEY	60	2	F	A
SCOUT KEY	60	2	F	A
SCOUT KEY	60	2	F	A
SCOUT KEY	60	2	F	A
SCOUT KEY	61	2.03333	F	A
SCOUT KEY	61	2.03333	F	A
SCOUT KEY	61	2.03333	F	A
SCOUT KEY	62	2.06667	F	A
SCOUT KEY	62	2.06667	F	A
SCOUT KEY	62	2.06667	F	A
SCOUT KEY	65	2.16667	F	A
SCOUT KEY	69	2.3	F	A
SCOUT KEY	41	1.36667	M			6
SCOUT KEY	41	1.36667	M
SCOUT KEY	41	1.36667	M
SCOUT KEY	43	1.43333	M
SCOUT KEY	43	1.43333	M
SCOUT KEY	44	1.46667	M
SCOUT KEY	45	1.5	M			9
SCOUT KEY	47	1.56667	M
SCOUT KEY	47	1.56667	M
SCOUT KEY	50	1.66667	M
SCOUT KEY	50	1.66667	M
SCOUT KEY	52	1.73333	M
SCOUT KEY	52	1.73333	M
SCOUT KEY	53	1.76667	M
SCOUT KEY	59	1.96667	M
SCOUT KEY	60	2	M			21
SCOUT KEY	61	2.03333	M
SCOUT KEY	62	2.06667	M
SCOUT KEY	64	2.13333	M
SCOUT KEY	65	2.16667	M
SCOUT KEY	65	2.16667	M
SCOUT KEY	65	2.16667	M
SCOUT KEY	65	2.16667	M
SCOUT KEY	66	2.2	M
SCOUT KEY	67	2.23333	M
SCOUT KEY	69	2.3	M
SCOUT KEY	70	2.33333	M
SCOUT KEY	70	2.33333	M
SCOUT KEY	71	2.36667	M
SCOUT KEY	72	2.4	M
SCOUT KEY	72	2.4	M
SCOUT KEY	72	2.4	M
SCOUT KEY	72	2.4	M
SCOUT KEY	73	2.43333	M
SCOUT KEY	74	2.46667	M
SCOUT KEY	74	2.46667	M
SCOUT KEY	75	2.5	M			11
SCOUT KEY	75	2.5	M
SCOUT KEY	75	2.5	M
SCOUT KEY	75	2.5	M
SCOUT KEY	76	2.53333	M
SCOUT KEY	76	2.53333	M
SCOUT KEY	79	2.63333	M
SCOUT KEY	80	2.66667	M
SCOUT KEY	84	2.8	M
SCOUT KEY	86	2.86667	M
SCOUT KEY	87	2.9	M
SCOUT KEY	90	3	M			1
SCOUT KEY	110	3.66667	M			1
ISLANDER	55	1.83333	F	P	EARLY	4
ISLANDER	55	1.83333	F	P	EARLY
ISLANDER	55	1.83333	F	P	EARLY
ISLANDER	57	1.9	F	P	EARLY
ISLANDER	65	2.16667	F	P	EARLY	4
ISLANDER	66	2.2	F	P	EARLY
ISLANDER	70	2.33333	F	P	EARLY
ISLANDER	73	2.43333	F	P	EARLY
ISLANDER	47	1.56667	F	P	INT	3
ISLANDER	54	1.8	F	P	INT
ISLANDER	57	1.9	F	P	INT
ISLANDER	61	2.03333	F	P	INT	3
ISLANDER	65	2.16667	F	P	INT
ISLANDER	70	2.33333	F	P	INT
ISLANDER	62	2.06667	F	P	LATE	2
ISLANDER	63	2.1	F	P	LATE
ISLANDER	37	1.23333	F	A		3
ISLANDER	42	1.4	F	A
ISLANDER	42	1.4	F	A
ISLANDER	54	1.8	F	A		4
ISLANDER	55	1.83333	F	A
ISLANDER	55	1.83333	F	A
ISLANDER	57	1.9	F	A
ISLANDER	60	2	F	A		11
ISLANDER	61	2.03333	F	A
ISLANDER	62	2.06667	F	A
ISLANDER	63	2.1	F	A
ISLANDER	64	2.13333	F	A
ISLANDER	65	2.16667	F	A
ISLANDER	67	2.23333	F	A
ISLANDER	70	2.33333	F	A
ISLANDER	70	2.33333	F	A
ISLANDER	72	2.4	F	A
ISLANDER	74	2.46667	F	A
ISLANDER	75	2.5	F	A		1
ISLANDER	35	1.16667	M			5
ISLANDER	40	1.33333	M
ISLANDER	41	1.36667	M
ISLANDER	43	1.43333	M
ISLANDER	44	1.46667	M
ISLANDER	45	1.5	M			19
ISLANDER	45	1.5	M
ISLANDER	45	1.5	M
ISLANDER	45	1.5	M
ISLANDER	46	1.53333	M
ISLANDER	48	1.6	M
ISLANDER	49	1.63333	M
ISLANDER	49	1.63333	M
ISLANDER	50	1.66667	M
ISLANDER	51	1.7	M
ISLANDER	53	1.76667	M
ISLANDER	54	1.8	M
ISLANDER	54	1.8	M
ISLANDER	55	1.83333	M
ISLANDER	57	1.9	M
ISLANDER	58	1.93333	M
ISLANDER	59	1.96667	M
ISLANDER	59	1.96667	M
ISLANDER	59	1.96667	M
ISLANDER	60	2	M			24
ISLANDER	60	2	M
ISLANDER	60	2	M
ISLANDER	60	2	M
ISLANDER	60	2	M
ISLANDER	60	2	M
ISLANDER	60	2	M
ISLANDER	61	2.03333	M
ISLANDER	63	2.1	M
ISLANDER	63	2.1	M
ISLANDER	63	2.1	M
ISLANDER	64	2.13333	M
ISLANDER	64	2.13333	M
ISLANDER	65	2.16667	M
ISLANDER	65	2.16667	M
ISLANDER	65	2.16667	M
ISLANDER	67	2.23333	M
ISLANDER	69	2.3	M
ISLANDER	70	2.33333	M
ISLANDER	71	2.36667	M
ISLANDER	71	2.36667	M
ISLANDER	72	2.4	M
ISLANDER	72	2.4	M
ISLANDER	72	2.4	M
ISLANDER	75	2.5	M			8
ISLANDER	77	2.56667	M
ISLANDER	80	2.66667	M
ISLANDER	81	2.7	M
ISLANDER	83	2.76667	M
ISLANDER	84	2.8	M
ISLANDER	86	2.86667	M
ISLANDER	86	2.86667	M
ISLANDER	92	3.06667	M			4
ISLANDER	99	3.3	M
ISLANDER	101	3.36667	M
ISLANDER	101	3.36667	M
ISLANDER	105	3.5	M			3
ISLANDER	118	3.93333	M
ISLANDER	118	3.93333	M
ISLANDER	122	4.06667	M			2
ISLANDER	125	4.16667	M

## Sheet: REPRODUCTIVE OUTPUT
Site	Sample #	Egg Stage	F weight (g)		Egg mass 1	Egg mass 2	Egg mass 3	Or Single Egg Mass	Remaining eggs		TotaleggM		Log F Mass	Log Egg Mass
T1		EARLY	0.0085					0.0023			0.0023		-2.07058	-2.63827
T1		EARLY	0.0065					0.0019			0.0019		-2.18709	-2.72125
T1		EARLY	0.0071					0.0025			0.0025		-2.14874	-2.60206
T1		EARLY	0.0035					0.0008			0.0008		-2.45593	-3.09691
T1		LATE	0.0091					0.0022			0.0022		-2.04096	-2.65758
T1		LATE	0.0085					0.0025			0.0025		-2.07058	-2.60206
T1		LATE	0.0088					0.0015			0.0015		-2.05552	-2.82391
T1		LATE	0.0114					0.0024			0.0024		-1.9431	-2.61979
T1		LATE	0.0097					0.0019			0.0019		-2.01323	-2.72125
T1		LATE	0.0112					0.0019			0.0019		-1.95078	-2.72125
T1		LATE	0.0087					0.0014			0.0014		-2.06048	-2.85387
T1		LATE	0.0117					0.0022			0.0022		-1.93181	-2.65758
T1		LATE	0.0101					0.0017			0.0017		-1.99568	-2.76955
T1		LATE	0.0096					0.0017			0.0017		-2.01773	-2.76955
T1		LATE	0.0077					0.0005			0.0005		-2.11351	-3.30103
T1		LATE	0.0076					0.0015			0.0015		-2.11919	-2.82391
T1		LATE	0.0069					0.0011			0.0011		-2.16115	-2.95861
T1		LATE	0.007					0.0015			0.0015		-2.1549	-2.82391
T1		LATE	0.008					0.0008			0.0008		-2.09691	-3.09691
T1		LATE	0.0128					0.0025			0.0025		-1.89279	-2.60206
T1		LATE	0.0117					0.0031			0.0031		-1.93181	-2.50864
T1		LATE	0.0095					0.0012			0.0012		-2.02228	-2.92082
T1		LATE	0.0093					0.0015			0.0015		-2.03152	-2.82391
T1		LATE	0.0094					0.0025			0.0025		-2.02687	-2.60206
T1		LATE	0.0086					0.0016			0.0016		-2.0655	-2.79588
T1		LATE	0.0095					0.0018			0.0018		-2.02228	-2.74473
T1		LATE	0.0102					0.0022			0.0022		-1.9914	-2.65758
T1		LATE	0.0092					0.0022			0.0022		-2.03621	-2.65758
T1		LATE	0.0079					0.0018			0.0018		-2.10237	-2.74473
T1		LATE	0.0076					0.0016			0.0016		-2.11919	-2.79588
T1		LATE	0.009					0.0029			0.0029		-2.04576	-2.5376
T1		LATE	0.0114					0.0021			0.0021		-1.9431	-2.67778
T1		LATE	0.0093					0.0015			0.0015		-2.03152	-2.82391
BI1	11	early	0.0215					0.0092			0.0092		-1.66756	-2.03621
BI1	20	early	0.0175		0.0006	0.001	0.0008		0.0051		0.0075		-1.75696	-2.12494
BI1	28	early	0.009					0.0048			0.0048		-2.04576	-2.31876
BI1	44	early	0.0136					0.0064			0.0064		-1.86646	-2.19382
BI1	49	early	0.024					0.0019			0.0019		-1.61979	-2.72125
BI1	60	early	0.0111		0.0006	0.0011	0.0008		0.0049		0.0074		-1.95468	-2.13077
BI1	61	early	0.0174					0.0093			0.0093		-1.75945	-2.03152
BI1	62	early	0.0093					0.0021			0.0021		-2.03152	-2.67778
BI1	63	early	0.0157		0.0008	0.0006	0.0008		0.0043		0.0065		-1.8041	-2.18709
BI1	66	early	0.0068					0.0037			0.0037		-2.16749	-2.4318
BI1	70	early	0.0057					0.0008			0.0008		-2.24413	-3.09691
BI1	100	early	0.0074					0.003			0.003		-2.13077	-2.52288
BI1	107	early	0.0172		0.0009	0.0009	0.001		0.0061		0.0089		-1.76447	-2.05061
BI1	114	early	0.0164		0.0016	0.0013	0.0008		0.0047		0.0084		-1.78516	-2.07572
BI1	129	early	0.0095		0.0016	0.0015	0.0011		0.0057		0.0099		-2.02228	-2.00436
BI1	139	early	0.004					0.0035			0.0035		-2.39794	-2.45593
BI1	2	late	0.0103					0.0011			0.0011		-1.98716	-2.95861
BI1	7	late	0.0256					0.0095			0.0095		-1.59176	-2.02228
BI1	29	late	0.0191					0.004			0.004		-1.71897	-2.39794
BI1	31	late	0.0233		0.0005	0.0007	0.0009		0.0021		0.0042		-1.63264	-2.37675
BI1	35	late	0.0243		0.0005	0.001	0.0009		0.0053		0.0077		-1.61439	-2.11351
BI1	41	late	0.011					0.0044			0.0044		-1.95861	-2.35655
BI1	45	late	0.0061					0.0005			0.0005		-2.21467	-3.30103
BI1	46	late	0.0156					0.0035			0.0035		-1.80688	-2.45593
BI1	52	late	0.0128					0.0031			0.0031		-1.89279	-2.50864
BI1	53	late	0.0071					0.0018			0.0018		-2.14874	-2.74473
BI1	55	late	0.0156					0.0041			0.0041		-1.80688	-2.38722
BI1	67	late	0.0067					0.0024			0.0024		-2.17393	-2.61979
BI1	68	late	0.0078					0.001			0.001		-2.10791	-3
BI1	88	late	0.0377		0.0008	0.0008	0.0007		0.0065		0.0088		-1.42366	-2.05552
BI1	91	late	0.0161					0.0006			0.0006		-1.79317	-3.22185
BI1	99	late	0.0111					0.0033			0.0033		-1.95468	-2.48149
BI1	111	late	0.0187		0.001	0.0007	0.001		0.0015		0.0042		-1.72816	-2.37675
BI1	115	late	0.0134		0.0003	0.0004	0.0006		0.0013		0.0026		-1.8729	-2.58503
BI1	120	late	0.0095					0.0005			0.0005		-2.02228	-3.30103
BI1	123	late	0.0147					0.0027			0.0027		-1.83268	-2.56864
BI1	126	late	0.0135					0.0052			0.0052		-1.86967	-2.284
BI1	132	late	0.0098					0.0005			0.0005		-2.00877	-3.30103
BI1	135	late	0.0135					0.0035			0.0035		-1.86967	-2.45593
BI1	136	late	0.0137		0.0009	0.0006	0.0008		0.0027		0.005		-1.86328	-2.30103
OH-MO	35	EARLY	0.0067					0.0019			0.0019		-2.17393	-2.72125
OH-MO	49	EARLY	0.0092					0.0021			0.0021		-2.03621	-2.67778
OH-MO	53	EARLY	0.0086					0.0037			0.0037		-2.0655	-2.4318
OH-MO	61	EARLY	0.0084					0.0029			0.0029		-2.07572	-2.5376
OH-MO	72	EARLY	0.0092					0.0024			0.0024		-2.03621	-2.61979
OH-MO	74	EARLY	0.0086					0.0026			0.0026		-2.0655	-2.58503
OH-MO	79	EARLY	0.0097					0.0017			0.0017		-2.01323	-2.76955
OH-MO	90	EARLY	0.009					0.0032			0.0032		-2.04576	-2.49485
OH-MO	113	EARLY	0.0114					0.0039			0.0039		-1.9431	-2.40894
OH-MO	128	EARLY	0.0091					0.0024			0.0024		-2.04096	-2.61979
OH-MO	3	LATE	0.0082					0.0028			0.0028		-2.08619		-2.55284
OH-MO	10	LATE	0.0102					0.0015			0.0015		-1.9914		-2.82391
OH-MO	12	LATE	0.0126					0.0021			0.0021		-1.89963		-2.67778
OH-MO	13	LATE	0.0109					0.0027			0.0027		-1.96257		-2.56864
OH-MO	15	LATE	0.0117					0.005			0.005		-1.93181		-2.30103
OH-MO	19	LATE	0.0151					0.0034			0.0034		-1.82102		-2.46852
OH-MO	20	LATE	0.0074					0.0023			0.0023		-2.13077		-2.63827
OH-MO	22	LATE	0.0072					0.002			0.002		-2.14267		-2.69897
OH-MO	23	LATE	0.0085					0.0023			0.0023		-2.07058		-2.63827
OH-MO	25	LATE	0.0084					0.0023			0.0023		-2.07572		-2.63827
OH-MO	27	LATE	0.0114					0.0028			0.0028		-1.9431		-2.55284
OH-MO	29	LATE	0.0088					0.0034			0.0034		-2.05552		-2.46852
OH-MO	30	LATE	0.0095					0.0035			0.0035		-2.02228		-2.45593
OH-MO	37	LATE	0.0122					0.0022			0.0022		-1.91364		-2.65758
OH-MO	41	LATE	0.0092					0.0021			0.0021		-2.03621		-2.67778
OH-MO	42	LATE	0.0128					0.0025			0.0025		-1.89279		-2.60206
OH-MO	44	LATE	0.0104					0.002			0.002		-1.98297		-2.69897
OH-MO	45	LATE	0.0082					0.0024			0.0024		-2.08619		-2.61979
OH-MO	51	LATE	0.0097					0.0021			0.0021		-2.01323		-2.67778
OH-MO	52	LATE	0.0105					0.0018			0.0018		-1.97881		-2.74473
OH-MO	54	LATE	0.0092					0.001			0.001		-2.03621		-3
OH-MO	55	LATE	0.0097					0.0023			0.0023		-2.01323		-2.63827
OH-MO	57	LATE	0.0104					0.002			0.002		-1.98297		-2.69897
OH-MO	59	LATE	0.0091					0.0016			0.0016		-2.04096		-2.79588
OH-MO	65	LATE	0.0126					0.0023			0.0023		-1.89963		-2.63827
OH-MO	70	LATE	0.0091					0.0025			0.0025		-2.04096		-2.60206
OH-MO	73	LATE	0.0085					0.0013			0.0013		-2.07058		-2.88606
OH-MO	75	LATE	0.0111					0.0031			0.0031		-1.95468		-2.50864
OH-MO	76	LATE	0.0093					0.0004			0.0004		-2.03152		-3.39794
OH-MO	82	LATE	0.0072					0.0018			0.0018		-2.14267		-2.74473
OH-MO	85	LATE	0.0147					0.0034			0.0034		-1.83268		-2.46852
OH-MO	86	LATE	0.0096					0.0009			0.0009		-2.01773		-3.04576
OH-MO	87	LATE	0.009					0.0016			0.0016		-2.04576		-2.79588
OH-MO	89	LATE	0.008					0.0013			0.0013		-2.09691		-2.88606
OH-MO	91	LATE	0.0094					0.0018			0.0018		-2.02687		-2.74473
OH-MO	92	LATE	0.008					0.003			0.003		-2.09691		-2.52288
OH-MO	93	LATE	0.0079					0.0026			0.0026		-2.10237		-2.58503
OH-MO	94	LATE	0.0077					0.0013			0.0013		-2.11351		-2.88606
OH-MO	96	LATE	0.008					0.0007			0.0007		-2.09691		-3.1549
OH-MO	99	LATE	0.0105					0.0028			0.0028		-1.97881		-2.55284
OH-MO	115	LATE	0.0077					0.0017			0.0017		-2.11351		-2.76955
OH-MO	116	LATE	0.0104					0.0026			0.0026		-1.98297		-2.58503
OH-MO	119	LATE	0.0095					0.0031			0.0031		-2.02228		-2.50864
OH-MO	40	LATE	0.0083					<0.000			<0.000		-2.08092		#VALUE!
MONEY KEY	24	EARLY	0.0086					0.0033			0.0033		-2.0655	-2.48149
MONEY KEY	38	EARLY	0.0042					0.0014			0.0014		-2.37675	-2.85387
MONEY KEY	42	EARLY	0.0055					0.0039			0.0039		-2.25964	-2.40894
MONEY KEY	47	EARLY	0.0069					0.0018			0.0018		-2.16115	-2.74473
MONEY KEY	48	EARLY	0.0052					0.002			0.002		-2.284	-2.69897
MONEY KEY	49	EARLY	0.0057					0.0014			0.0014		-2.24413	-2.85387
MONEY KEY	50	EARLY	0.0051					0.0025			0.0025		-2.29243	-2.60206
MONEY KEY	57	EARLY	0.007					0.0024			0.0024		-2.1549	-2.61979
MONEY KEY	62	EARLY	0.0035					0.0017			0.0017		-2.45593	-2.76955
MONEY KEY	86	EARLY	0.0061					0.0033			0.0033		-2.21467	-2.48149
MONEY KEY	88	EARLY	0.0062					0.0003			0.0003		-2.20761	-3.52288
MONEY KEY	89	EARLY	0.0056					0.0034			0.0034		-2.25181	-2.46852
M75	108	EARLY	0.0127					0.003			0.003		-1.8962	-2.52288
M75	114	EARLY	0.0113					0.002			0.002		-1.94692	-2.69897
M75	11	LATE	0.0119					0.0004			0.0004		-1.92445	-3.39794
M75	28	LATE	0.0146					0.0029			0.0029		-1.83565	-2.5376
M75	37	LATE	0.016					0.0034			0.0034		-1.79588	-2.46852
M75	63	LATE	0.0123					0.0027			0.0027		-1.91009	-2.56864
M75	74	LATE	0.0108					0.0009			0.0009		-1.96658	-3.04576
M75	90	LATE	0.0106					0.0032			0.0032		-1.97469	-2.49485
LKB	53	early	0.016					<0.0000			<0.0000		-1.79588	#VALUE!
LKB	54	early	0.0124					0.0016			0.0016		-1.90658	-2.79588
LKB	25	early	0.0062		0.0002	0.0005	0.001		0.0011		25.0069		-2.20761	1.39806
LKB	26	early	0.0072					0.002			0.002		-2.14267	-2.69897
LKB	27	early	0.0087		0.0012	0.0006	0.0005		0.0027		27.0105		-2.06048	1.43153
LKB	37	early	0.0101		0.0008	0.0012	0.0006		0.0011		37.0121		-1.99568	1.56834
LKB	42	early	0.0057					0.0024			0.0024		-2.24413	-2.61979
LKB	46	late	0.0215		0.0008	0.0006	0.001		0.0033			46.0229	-1.66756		1.66297
LKB	70	late	0.006					0.0007				0.0007	-2.22185		-3.1549
LKB	86	late	0.0055					0.0006				0.0006	-2.25964		-3.22185
LKB	13	late	0.0171		0.001	0.0009	0.0008		0.0065			13.019	-1.767		1.11458
LKB	21	late	0.0117		0.0008	0.0009	0.0007		0.0033			21.0134	-1.93181		1.3225
LKB	52	late	0.0089					<0.0000				<0.0000	-2.05061		#VALUE!
INDIAN KEY FILL	4	EARLY	0.0102					0.005			0.005		-1.9914	-2.30103
INDIAN KEY FILL	7	EARLY	0.0075					0.003			0.003		-2.12494	-2.52288
INDIAN KEY FILL	20	EARLY	0.0074					0.0013			0.0013		-2.13077	-2.88606
INDIAN KEY FILL	21	EARLY	0.0067					0.0018			0.0018		-2.17393	-2.74473
INDIAN KEY FILL	32	EARLY	0.0074					0.0017			0.0017		-2.13077	-2.76955
INDIAN KEY FILL	38	EARLY	0.006					0.0019			0.0019		-2.22185	-2.72125
INDIAN KEY FILL	62	EARLY	0.0132					0.0032			0.0032		-1.87943	-2.49485
INDIAN KEY FILL	64	EARLY	0.0056					0.0007			0.0007		-2.25181	-3.1549
INDIAN KEY FILL	66	EARLY	0.0077					0.0014			0.0014		-2.11351	-2.85387
INDIAN KEY FILL	67	EARLY	0.0148					0.0031			0.0031		-1.82974	-2.50864
INDIAN KEY FILL	85	EARLY	0.0058					0.001			0.001		-2.23657	-3
INDIAN KEY FILL	95	EARLY	0.0059					0.0022			0.0022		-2.22915	-2.65758
INDIAN KEY FILL	69	LATE	0.0146					0.003			0.003		-1.83565	-2.52288
INDIAN KEY FILL	83	LATE	0.0112					0.0007			0.0007		-1.95078	-3.1549
SCOUT KEY	14	EARLY	0.0081					0.0049			0.0049		-2.09151	-2.3098
SCOUT KEY	27	EARLY	0.0087					0.003			0.003		-2.06048	-2.52288
SCOUT KEY	65	EARLY	0.0079					0.0037			0.0037		-2.10237	-2.4318
SCOUT KEY	87	EARLY	0.0078					0.0025			0.0025		-2.10791	-2.60206
SCOUT KEY	73	LATE	0.0096					0.0016			0.0016		-2.01773	-2.79588
ISLANDER	3	EARLY	0.0135					0.0042			0.0042		-1.86967	-2.37675
ISLANDER	4	EARLY	0.0089					0.0011			0.0011		-2.05061	-2.95861
ISLANDER	23	EARLY	0.0084					0.0008			0.0008		-2.07572	-3.09691
ISLANDER	33	EARLY	0.0133					0.0008			0.0008		-1.87615	-3.09691
ISLANDER	34	EARLY	0.0084					0.0008			0.0008		-2.07572	-3.09691
ISLANDER	44	EARLY	0.005					0.001			0.001		-2.30103	-3
ISLANDER	52	EARLY	0.0116					0.0036			0.0036		-1.93554	-2.4437
ISLANDER	77	EARLY	0.0083					0.0015			0.0015		-2.08092	-2.82391
ISLANDER	37	LATE	0.0116					0.0027			0.0027		-1.93554	-2.56864
ISLANDER	64	LATE	0.0077					0.001			0.001		-2.11351	-3

## Sheet: FECUNDITY
Site	Sample #	Egg Stage	F weight (g)	SL, in lines	SL, in mm		Or Single Egg Mass		Total Final Fecundity		TotaleggMass		SL mm	Fecundity
T1		EARLY	0.0085	62	2.06667		0.0023		387		0.0023		2.06667	387
T1		EARLY	0.0065	59	1.96667		0.0019		241		0.0019		1.96667	241
T1		EARLY	0.0071	56	1.86667		0.0025		224		0.0025		1.86667	224
T1		EARLY	0.0035	51	1.7		0.0008		111		0.0008		1.7	111
T1		LATE	0.0091	61	2.03333		0.0022		359		0.0022		2.03333	359
T1		LATE	0.0085	68	2.26667		0.0025		323		0.0025		2.26667	323
T1		LATE	0.0088	52	1.73333		0.0015		286		0.0015		1.73333	286
T1		LATE	0.0114	60	2		0.0024		447		0.0024		2	447
T1		LATE	0.0097	60	2		0.0019		294		0.0019		2	294
T1		LATE	0.0112	64	2.13333		0.0019		287		0.0019		2.13333	287
T1		LATE	0.0087	63	2.1		0.0014		317		0.0014		2.1	317
T1		LATE	0.0117	61	2.03333		0.0022		329		0.0022		2.03333	329
T1		LATE	0.0101	59	1.96667		0.0017		335		0.0017		1.96667	335
T1		LATE	0.0096	61	2.03333		0.0017		376		0.0017		2.03333	376
T1		LATE	0.0077	57	1.9		0.0005		104		0.0005		1.9	104
T1		LATE	0.0076	62	2.06667		0.0015		305		0.0015		2.06667	305
T1		LATE	0.0069	60	2		0.0011		265		0.0011		2	265
T1		LATE	0.007	50	1.66667		0.0015		275		0.0015		1.66667	275
T1		LATE	0.008	58	1.93333		0.0008		223		0.0008		1.93333	223
T1		LATE	0.0128	68	2.26667		0.0025		377		0.0025		2.26667	377
T1		LATE	0.0117	64	2.13333		0.0031		456		0.0031		2.13333	456
T1		LATE	0.0095	67	2.23333		0.0012		284		0.0012		2.23333	284
T1		LATE	0.0093	59	1.96667		0.0015		250		0.0015		1.96667	250
T1		LATE	0.0094	66	2.2		0.0025		375		0.0025		2.2	375
T1		LATE	0.0086	58	1.93333		0.0016		299		0.0016		1.93333	299
T1		LATE	0.0095	61	2.03333		0.0018		313		0.0018		2.03333	313
T1		LATE	0.0102	63	2.1		0.0022		337		0.0022		2.1	337
T1		LATE	0.0092	60	2		0.0022		336		0.0022		2	336
T1		LATE	0.0079	62	2.06667		0.0018		329		0.0018		2.06667	329
T1		LATE	0.0076	56	1.86667		0.0016		297		0.0016		1.86667	297
T1		LATE	0.009	67	2.23333		0.0029		482		0.0029		2.23333	482
T1		LATE	0.0114	65	2.16667		0.0021		313		0.0021		2.16667	313
T1		LATE	0.0093	63	2.1		0.0015		264		0.0015		2.1	264
BI1	11	early	0.0215	84	2.8		0.0092		1014		0.0092		2.8	1014
BI1	20	early	0.0175	70	2.33333				#REF!		#REF!		2.33333	937.5
BI1	28	early	0.009	60	2		0.0048		487		0.0048		2	487
BI1	44	early	0.0136	77	2.56667		0.0064		658		0.0064		2.56667	658
BI1	49	early	0.024	82	2.73333		0.0019		217		0.0019		2.73333	217
BI1	60	early	0.0111	76	2.53333				#REF!		#REF!		2.53333	888
BI1	61	early	0.0174	72	2.4		0.0093		902		0.0093		2.4	902
BI1	62	early	0.0093	63	2.1		0.0021		224		0.0021		2.1	224
BI1	63	early	0.0157	71	2.36667				#REF!		#REF!		2.36667	886.364
BI1	66	early	0.0068	56	1.86667		0.0037		439		0.0037		1.86667	439
BI1	70	early	0.0057	51	1.7		0.0008		121		0.0008		1.7	121
BI1	100	early	0.0074	64	2.13333		0.003		310		0.003		2.13333	310
BI1	107	early	0.0172	65	2.16667				#REF!		#REF!		2.16667	953.571
BI1	114	early	0.0164	65	2.16667				#REF!		#REF!		2.16667	681.081
BI1	129	early	0.0095	73	2.43333				#REF!		#REF!		2.43333	707.143
BI1	139	early	0.004	55	1.83333		0.0035		405		0.0035		1.83333	405
BI1	2	late	0.0103	55	1.83333		0.0011		94		0.0011		1.83333	94
BI1	7	late	0.0256	81	2.7		0.0095		1091		0.0095		2.7	1091
BI1	29	late	0.0191	71	2.36667		0.004		450		0.004		2.36667	450
BI1	31	late	0.0233	72	2.4				#REF!		#REF!		2.4	600
BI1	35	late	0.0243	78	2.6				#REF!		#REF!		2.6	962.5
BI1	41	late	0.011	60	2		0.0044		386		0.0044		2	386
BI1	45	late	0.0061	51	1.7		0.0005		51		0.0005		1.7	51
BI1	46	late	0.0156	66	2.2		0.0035		407		0.0035		2.2	407
BI1	50	late	0.0105	62	2.06667		<0.0000		10		<0.0000		2.06667	10
BI1	52	late	0.0128	61	2.03333		0.0031		354		0.0031		2.03333	354
BI1	53	late	0.0071	53	1.76667		0.0018		151		0.0018		1.76667	151
BI1	55	late	0.0156	69	2.3		0.0041		570		0.0041		2.3	570
BI1	67	late	0.0067	58	1.93333		0.0024		283		0.0024		1.93333	283
BI1	68	late	0.0078	50	1.66667		0.001		98		0.001		1.66667	98
BI1	88	late	0.0377	90	3				#REF!		#REF!		3	1147.83
BI1	91	late	0.0161	62	2.06667		0.0006		35		0.0006		2.06667	35
BI1	99	late	0.0111	59	1.96667		0.0033		400		0.0033		1.96667	400
BI1	111	late	0.0187	42	1.4				#REF!		#REF!		1.4	466.667
BI1	115	late	0.0134	69	2.3				#REF!		#REF!		2.3	600
BI1	120	late	0.0095	54	1.8		0.0005		51		0.0005		1.8	51
BI1	123	late	0.0147	55	1.83333		0.0027		447		0.0027		1.83333	447
BI1	126	late	0.0135	69	2.3		0.0052		574		0.0052		2.3	574
BI1	132	late	0.0098	60	2		0.0005		35		0.0005		2	35
BI1	135	late	0.0135	70	2.33333		0.0035		434		0.0035		2.33333	434
BI1	136	late	0.0137	72	2.4				#REF!		#REF!		2.4	400
OH-MO	35	EARLY	0.0067	64	2.13333		0.0019		292		0.0019		2.13333	292
OH-MO	49	EARLY	0.0092	63	2.1		0.0021		217		0.0021		2.1	217
OH-MO	53	EARLY	0.0086	60	2		0.0037		417		0.0037		2	417
OH-MO	61	EARLY	0.0084	57	1.9		0.0029		222		0.0029		1.9	222
OH-MO	72	EARLY	0.0092	64	2.13333		0.0024		357		0.0024		2.13333	357
OH-MO	74	EARLY	0.0086	58	1.93333		0.0026		351		0.0026		1.93333	351
OH-MO	79	EARLY	0.0097	64	2.13333		0.0017		207		0.0017		2.13333	207
OH-MO	90	EARLY	0.009	63	2.1		0.0032		356		0.0032		2.1	356
OH-MO	113	EARLY	0.0114	58	1.93333		0.0039		437		0.0039		1.93333	437
OH-MO	128	EARLY	0.0091	63	2.1		0.0024		254		0.0024		2.1	254
OH-MO	3	LATE	0.0082	57	1.9		0.0028		338		0.0028		1.9	338
OH-MO	10	LATE	0.0102	54	1.8		0.0015		185		0.0015		1.8	185
OH-MO	12	LATE	0.0126	69	2.3		0.0021		356		0.0021		2.3	356
OH-MO	13	LATE	0.0109	64	2.13333		0.0027		390		0.0027		2.13333	390
OH-MO	15	LATE	0.0117	61	2.03333		0.005		506		0.005		2.03333	506
OH-MO	19	LATE	0.0151	69	2.3		0.0034		406		0.0034		2.3	406
OH-MO	20	LATE	0.0074	57	1.9		0.0023		218		0.0023		1.9	218
OH-MO	22	LATE	0.0072	60	2		0.002		277		0.002		2	277
OH-MO	23	LATE	0.0085	64	2.13333		0.0023		265		0.0023		2.13333	265
OH-MO	25	LATE	0.0084	57	1.9		0.0023		352		0.0023		1.9	352
OH-MO	27	LATE	0.0114	63	2.1		0.0028		289		0.0028		2.1	289
OH-MO	29	LATE	0.0088	60	2		0.0034		325		0.0034		2	325
OH-MO	30	LATE	0.0095	56	1.86667		0.0035		355		0.0035		1.86667	355
OH-MO	37	LATE	0.0122	60	2		0.0022		454		0.0022		2	454
OH-MO	40	LATE	0.0083	55	1.83333		<0.000		10		<0.000		1.83333	10
OH-MO	41	LATE	0.0092	64	2.13333		0.0021		325		0.0021		2.13333	325
OH-MO	42	LATE	0.0128	59	1.96667		0.0025		409		0.0025		1.96667	409
OH-MO	44	LATE	0.0104	56	1.86667		0.002		315		0.002		1.86667	315
OH-MO	45	LATE	0.0082	55	1.83333		0.0024		316		0.0024		1.83333	316
OH-MO	51	LATE	0.0097	63	2.1		0.0021		365		0.0021		2.1	365
OH-MO	52	LATE	0.0105	55	1.83333		0.0018		253		0.0018		1.83333	253
OH-MO	54	LATE	0.0092	62	2.06667		0.001		177		0.001		2.06667	177
OH-MO	55	LATE	0.0097	55	1.83333		0.0023		304		0.0023		1.83333	304
OH-MO	57	LATE	0.0104	63	2.1		0.002		307		0.002		2.1	307
OH-MO	59	LATE	0.0091	51	1.7		0.0016		219		0.0016		1.7	219
OH-MO	65	LATE	0.0126	64	2.13333		0.0023		340		0.0023		2.13333	340
OH-MO	70	LATE	0.0091	61	2.03333		0.0025		335		0.0025		2.03333	335
OH-MO	73	LATE	0.0085	57	1.9		0.0013		161		0.0013		1.9	161
OH-MO	75	LATE	0.0111	60	2		0.0031		474		0.0031		2	474
OH-MO	76	LATE	0.0093	63	2.1		0.0004		218		0.0004		2.1	218
OH-MO	82	LATE	0.0072	56	1.86667		0.0018		321		0.0018		1.86667	321
OH-MO	85	LATE	0.0147	61	2.03333		0.0034		581		0.0034		2.03333	581
OH-MO	86	LATE	0.0096	62	2.06667		0.0009		118		0.0009		2.06667	118
OH-MO	87	LATE	0.009	51	1.7		0.0016		298		0.0016		1.7	298
OH-MO	89	LATE	0.008	55	1.83333		0.0013		215		0.0013		1.83333	215
OH-MO	91	LATE	0.0094	58	1.93333		0.0018		350		0.0018		1.93333	350
OH-MO	92	LATE	0.008	50	1.66667		0.003		496		0.003		1.66667	496
OH-MO	93	LATE	0.0079	53	1.76667		0.0026		390		0.0026		1.76667	390
OH-MO	94	LATE	0.0077	59	1.96667		0.0013		302		0.0013		1.96667	302
OH-MO	96	LATE	0.008	55	1.83333		0.0007		171		0.0007		1.83333	171
OH-MO	99	LATE	0.0105	60	2		0.0028		519		0.0028		2	519
OH-MO	115	LATE	0.0077	54	1.8		0.0017		367		0.0017		1.8	367
OH-MO	116	LATE	0.0104	58	1.93333		0.0026		352		0.0026		1.93333	352
OH-MO	119	LATE	0.0095	60	2		0.0031		377		0.0031		2	377
MONEY KEY	24	EARLY	0.0086	58	1.93333		0.0033		372		0.0033		1.93333	372
MONEY KEY	38	EARLY	0.0042	50	1.66667		0.0014		167		0.0014		1.66667	167
MONEY KEY	42	EARLY	0.0055	54	1.8		0.0039		445		0.0039		1.8	445
MONEY KEY	47	EARLY	0.0069	60	2		0.0018		248		0.0018		2	248
MONEY KEY	48	EARLY	0.0052	52	1.73333		0.002		289		0.002		1.73333	289
MONEY KEY	49	EARLY	0.0057	55	1.83333		0.0014		240		0.0014		1.83333	240
MONEY KEY	50	EARLY	0.0051	50	1.66667		0.0025		281		0.0025		1.66667	281
MONEY KEY	57	EARLY	0.007	56	1.86667		0.0024		348		0.0024		1.86667	348
MONEY KEY	62	EARLY	0.0035	54	1.8		0.0017		189		0.0017		1.8	189
MONEY KEY	86	EARLY	0.0061	51	1.7		0.0033		405		0.0033		1.7	405
MONEY KEY	88	EARLY	0.0062	55	1.83333		0.0003		71		0.0003		1.83333	71
MONEY KEY	89	EARLY	0.0056	56	1.86667		0.0034		418		0.0034		1.86667	418
M75	108	EARLY	0.0127	65	2.16667		0.003		428		0.003		2.16667	428
M75	114	EARLY	0.0113	67	2.23333		0.002		151		0.002		2.23333	151
M75	11	LATE	0.0119	50	1.66667		0.0004		52		0.0004		1.66667	52
M75	28	LATE	0.0146	66	2.2		0.0029		447		0.0029		2.2	447
M75	37	LATE	0.016	65	2.16667		0.0034		431		0.0034		2.16667	431
M75	63	LATE	0.0123	67	2.23333		0.0027		366		0.0027		2.23333	366
M75	74	LATE	0.0108	59	1.96667		0.0009		112		0.0009		1.96667	112
M75	90	LATE	0.0106	63	2.1		0.0032		339		0.0032		2.1	339
LKB	53	early	0.016	66	2.2		<0.0000		18		<0.0000		2.2	18
LKB	54	early	0.0124	65	2.16667		0.0016		180		0.0016		2.16667	180
LKB	25	early	0.0062	65	2.16667				#DIV/0!		0		2.16667	594.118
LKB	26	early	0.0072	70	2.33333		0.002		244		0.002		2.33333	244
LKB	27	early	0.0087	67	2.23333				#DIV/0!		0		2.23333	752.174
LKB	37	early	0.0101	58	1.93333				#DIV/0!		0		1.93333	526.923
LKB	42	early	0.0057	52	1.73333		0.0024		283		0.0024		1.73333	283
LKB	46	late	0.0215	83	2.76667				#DIV/0!		0		2.76667	812.5
LKB	52	late	0.0089	51	1.7		<0.0000		15		<0.0000		1.7	15
LKB	70	late	0.006	47	1.56667		0.0007		101		0.0007		1.56667	101
LKB	86	late	0.0055	47	1.56667		0.0006		60		0.0006		1.56667	60
LKB	13	late	0.0171	74	2.46667				#DIV/0!		0		2.46667	1122.22
LKB	21	late	0.0117	69	2.3				#DIV/0!		0		2.3	812.5
INDIAN KEY FILL	4	EARLY	0.0102	64	2.13333		0.005		191		0.005		2.13333	191
INDIAN KEY FILL	7	EARLY	0.0075	60	2		0.003		253		0.003		2	253
INDIAN KEY FILL	20	EARLY	0.0074	59	1.96667		0.0013		163		0.0013		1.96667	163
INDIAN KEY FILL	21	EARLY	0.0067	57	1.9		0.0018		156		0.0018		1.9	156
INDIAN KEY FILL	32	EARLY	0.0074	56	1.86667		0.0017		195		0.0017		1.86667	195
INDIAN KEY FILL	38	EARLY	0.006	54	1.8		0.0019		149		0.0019		1.8	149
INDIAN KEY FILL	62	EARLY	0.0132	66	2.2		0.0032		271		0.0032		2.2	271
INDIAN KEY FILL	64	EARLY	0.0056	51	1.7		0.0007		89		0.0007		1.7	89
INDIAN KEY FILL	66	EARLY	0.0077	58	1.93333		0.0014		209		0.0014		1.93333	209
INDIAN KEY FILL	67	EARLY	0.0148	69	2.3		0.0031		237		0.0031		2.3	237
INDIAN KEY FILL	85	EARLY	0.0058	56	1.86667		0.001		114		0.001		1.86667	114
INDIAN KEY FILL	95	EARLY	0.0059	52	1.73333		0.0022		182		0.0022		1.73333	182
INDIAN KEY FILL	69	LATE	0.0146	61	2.03333		0.003		439		0.003		2.03333	439
INDIAN KEY FILL	83	LATE	0.0112	57	1.9		0.0007		140		0.0007		1.9	140
SCOUT KEY	14	EARLY	0.0081	60	2		0.0049		585		0.0049		2	585
SCOUT KEY	27	EARLY	0.0087	59	1.96667		0.003		396		0.003		1.96667	396
SCOUT KEY	65	EARLY	0.0079	57	1.9		0.0037		377		0.0037		1.9	377
SCOUT KEY	87	EARLY	0.0078	59	1.96667		0.0025		325		0.0025		1.96667	325
SCOUT KEY	73	LATE	0.0096	51	1.7		0.0016		328		0.0016		1.7	328
ISLANDER	3	EARLY	0.0135	73	2.43333		0.0042		395		0.0042		2.43333	395
ISLANDER	4	EARLY	0.0089	55	1.83333		0.0011		139		0.0011		1.83333	139
ISLANDER	23	EARLY	0.0084	65	2.16667		0.0008		111		0.0008		2.16667	111
ISLANDER	33	EARLY	0.0133	66	2.2		0.0008		115		0.0008		2.2	115
ISLANDER	34	EARLY	0.0084	55	1.83333		0.0008		119		0.0008		1.83333	119
ISLANDER	44	EARLY	0.005	57	1.9		0.001		126		0.001		1.9	126
ISLANDER	52	EARLY	0.0116	70	2.33333		0.0036		374		0.0036		2.33333	374
ISLANDER	77	EARLY	0.0083	55	1.83333		0.0015		198		0.0015		1.83333	198
ISLANDER	37	LATE	0.0116	63	2.1		0.0027		319		0.0027		2.1	319
ISLANDER	64	LATE	0.0077	62	2.06667		0.001		151		0.001		2.06667	151

## Sheet: EGG SIZE
Location	Egg Stage	Sheild Length in lines	Egg Size in lines	Egg Size	Egg Size	Egg Size	Egg Size	Egg Size	Egg Size	Egg Size	Egg Size	Egg Size
T1	EARLY	62	49	50	50	50	50	47	50	52	52	51
			39	38	42	40	38	37	38	38	39	37
T1	EARLY	59	27	29	29	30	30	29	28	30	31	30
			27	29	29	30	29	26	27	29	30	30
T1	EARLY	56	35	37	37	35	37	33	35	35	35	37
			32	33	33	31	34	33	33	34	30	32
T1	EARLY	51	34	32	33	34	37	34	35	38	37	35
			32	31	28	33	34	36	32	37	33	32
T1	LATE	61	55	60	61	58	61	61	55	57	60	60
			40	41	39	37	39	42	36	38	43	40
T1	LATE	68	53	53	50	50	51	51	54	51	53	54
			39	38	37	38	35	38	39	36	38	39
T1	LATE	52	59	58	58	60	58	59	58	55	60	51
			42	42	37	40	36	39	38	37	40	38
T1	LATE	60	55	55	58	54	55	60	57	56	53	58
			44	42	38	40	35	42	38	39	37	40
T1	LATE	60	56	62	52	57	49	62	59	56	54	57
			35	38	34	37	40	42	38	35	34	37
T1	LATE	64	59	58	58	60	60	61	58	60	61	60
			43	39	41	43	42	42	41	43	44	41
T1	LATE	63	53	58	59	53	47	52	59	56	59	56
			44	43	40	42	41	41	40	37	42	36
T1	LATE	61	53	52	53	56	53	53	50	52	52	58
			40	35	37	42	34	41	37	33	36	40
T1	LATE	59	55	55	60	45	57	55	52	55	59	60
			33	35	37	35	39	38	36	40	41	39
T1	LATE	61	55	53	62	65	49	58	58	64	52	54
			40	39	42	41	40	41	40	43	35	40
T1	LATE	57	61	65	64	63	58	62	59	59	60	63
			45	42	42	43	36	42	36	41	41	45
T1	LATE	62	54	57	58	59	56	54	55	60	54	56
			36	35	42	40	40	43	35	42	39	35
T1	LATE	60	56	52	49	49	56	53	51	43	48	48
			34	35	35	33	36	40	36	38	36	38
T1	LATE	50	61	61	53	56	52	57	62	63	52	51
			46	45	35	34	38	45	45	40	36	34
T1	LATE	58	55	61	51	52	53	59	57	59	51	49
			38	42	47	37	37	42	38	42	40	38
T1	LATE	68	46	50	53	64	55	48	54	52	53	52
			36	36	37	38	35	37	32	40	35	40
T1	LATE	64	48	58	55	58	57	55	56	58	57	52
			38	44	38	40	39	37	42	40	37	40
T1	LATE	67	57	56	55	60	52	58	55	58	58	53
			36	36	36	38	42	43	39	37	40	42
T1	LATE	59	52	50	49	50	53	50	50	54	50	52
			39	37	36	37	39	37	36	39	36	37
T1	LATE	66	52	53	51	59	53	52	50	50	53	57
			37	3	40	44	40	40	33	38	40	42
T1	LATE	58	50	52	50	52	52	53	52	51	55	57
			41	37	35	38	40	37	40	36	38	42
T1	LATE	61	48	55	53	49	53	57	52	45	45	53
			35	41	39	38	40	41	40	37	37	40
T1	LATE	63	53	58	51	60	50	51	58	53	57	55
			40	44	38	44	42	38	40	42	36	44
T1	LATE	60	51	53	47	51	53	53	53	50	48	46
			36	40	37	40	37	40	40	38	32	32
T1	LATE	62	61	54	60	54	55	57	60	60	54	59
			45	35	40	42	41	37	38	41	39	40
T1	LATE	56	58	53	57	60	53	56	54	58	59	56
			45	36	39	43	39	43	39	41	40	39
T1	LATE	67	64	65	60	56	59	61	57	62	56	58
			44	45	41	38	44	36	38	34	37	40
T1	LATE	65	52	51	50	52	52	52	52	48	51	48
			39	40	35	35	34	37	34	34	35	36
T1	LATE	63	60	49	49	45	51	57	47	54	55	51
			36	34	33	37	35	36	35	33	38	36
BI1	early	84	36	34	37	36	38	35	34	36	38	35
			35	32	33	34	37	34	34	33	32	35
BI1	early	70	35	37	36	36	34	35	32	37	34	39
			31	32	35	31	32	33	31	31	30	32
BI1	early	60	39	40	39	36	37	36	37	37	39	35
			36	38	37	34	35	34	36	35	33	34
BI1	early	77	37	33	35	38	37	36	35	37	38	37
			34	32	34	31	36	36	34	31	32	30
BI1	early	82	48	45	49	47	48	49	44	47	48	46
			36	39	41	35	33	34	35	35	34	32
BI1	early	76	37	35	36	34	36	37	36	36	32	34
			32	33	32	31	32	31	25	32	31	31
BI1	early	72	41	37	38	37	38	39	36	36	37	37
			36	37	37	35	30	33	31	35	35	33
BI1	early	63	50	50	47	42	48	50	46	49	48	55
			50	45	41	36	44	40	45	43	45	46
BI1	early	71	39	40	42	38	39	34	37	40	41	42
			38	36	36	34	37	29	30	34	35	35
BI1	early	56	38	37	36	38	36	38	37	36	36	35
			35	36	30	37	35	36	36	32	32	34
BI1	early	51	47	39	45	45	44	44	45	46	46	46
			37	30	37	36	35	32	37	35	37	35
BI1	early	64	37	37	38	39	36	38	37	34	38	40
			33	36	35	37	35	34	36	34	35	36
BI1	early	65	42	42	36	37	43	37	35	39	36	38
			36	35	35	34	37	37	35	33	33	37
BI1	early	65	41	36	38	36	39	38	38	41	42	38
			34	34	35	30	31	33	30	31	37	35
BI1	early	73	44	39	40	41	39	38	39	37	40	41
			35	37	37	36	36	36	36	35	35	33
BI1	early	55	40	39	41	37	41	39	42	37	40	39
			39	35	38	34	38	37	36	35	40	35
BI1	late	55	60	61	59	50	58	49	48	35	47	44
			43	42	40	40	38	38	35	27	31	37
BI1	late	81	66	75	69	72	69	68	70	76	69	76
			48	41	44	50	45	50	56	54	48	49
BI1	late	71	67	61	54	49	50	47	48	71	47	56
			50	47	42	47	45	44	45	41	46	47
BI1	late	72	70	61	65	68	69	60	65	64	65	65
			47	45	43	42	42	36	42	46	40	45
BI1	late	78	55	59	51	58	56	59	63	55	55	57
			38	40	36	39	37	45	44	43	49	40
BI1	late	60	57	65	56	63	52	60	52	51	60	64
			40	41	39	34	38	40	43	41	41	39
BI1	late	51	54	52	51	51	53	51	50	53	51	49
			42	35	34	35	36	33	36	37	31	40
BI1	late	66	55	54	57	58	55	56	54	53	48	50
			36	38	38	43	45	39	39	32	35	38
BI1	late	62	54	52	53	55	42	50	53	60	56	49
			37	32	39	37	35	35	34	48	41	37
BI1	late	61	67	66	70	64	66	64	58	68	70	63
			43	46	43	36	40	45	50	41	45	37
BI1	late	53	70	68	68	73	62	70	67	70	71	69
			45	54	49	45	54	44	50	54	43	47
BI1	late	69	67	51	53	69	50	55	55	61	52	55
			35	33	43	50	40	40	41	46	41	43
BI1	late	58	56	54	64	59	54	58	57	55	70	61
			38	40	34	35	41	45	44	43	37	36
BI1	late	50	60	60	55	51	63	52	65	65	60	55
			32	40	40	34	35	37	37	42	35	41
BI1	late	90	53	54	44	52	50	48	49	50	50	51
			35	41	33	36	32	37	36	35	35	35
BI1	late	62	77	72	73	71	68	69	71	71	72	73
			55	47	54	55	46	48	51	44	49	50
BI1	late	59	65	63	63	65	66	66	65	70	64	63
			40	43	44	41	50	49	43	53	57	45
BI1	late	42	64	60	58	65	64	58	57	64	55	58
			32	34	35	39	37	30	31	33	34	32
BI1	late	69	72	73	70	69	67	68	67	70	71	72
			44	44	41	46	38	42	38	48	44	44
BI1	late	54	46	48	46	45	42	46	45	47	46	42
			39	37	36	36	36	32	39	35	32	39
BI1	late	55	64	55	69	59	61	64	64	67	64	58
			45	35	38	36	40	37	33	38	33	32
BI1	late	69	63	51	52	56	54	56	52	63	62	51
			35	40	39	43	40	40	38	39	37	35
BI1	late	60	46	48	47	50	51	48	47	47	46	51
			34	37	36	36	37	35	40	36	35	36
BI1	late	70	65	70	66	67	75	71	70	68	73	75
			59	51	47	55	54	51	57	45	50	50
BI1	late	72	62	61	57	64	60	60	57	70	61	65
			34	33	27	37	35	33	35	45	35	40
OH-MO	EARLY	64	33	37	37	33	37	33	33	34	37	35
			34	36	35	31	34	30	31	33	33	34
OH-MO	EARLY	63	47	49	46	50	48	46	49	49	49	50
			34	35	34	40	35	36	36	33	38	38
OH-MO	EARLY	60	36	38	38	38	36	38	39	39	38	39
			32	32	30	30	32	32	32	33	30	32
OH-MO	EARLY	57	40	40	43	41	37	41	41	40	43	37
			35	35	33	33	32	32	32	35	36	30
OH-MO	EARLY	64	37	39	38	39	40	38	40	38	37	40
			31	31	30	31	30	31	33	30	30	32
OH-MO	EARLY	58	41	39	34	40	33	38	37	36	34	40
			37	32	28	32	29	31	32	27	30	28
OH-MO	EARLY	64	40	40	37	40	37	39	36	38	40	40
			32	23	30	32	33	34	32	28	30	30
OH-MO	EARLY	63	38	35	41	34	39	38	37	38	37	38
			30	34	32	30	32	31	30	30	31	32
OH-MO	EARLY	58	38	39	38	37	37	38	37	38	37	35
			31	29	29	27	31	30	30	27	30	30
OH-MO	EARLY	63	36	37	40	39	40	39	38	40	40	39
			30	33	33	32	32	32	32	32	31	30
OH-MO	LATE	57	39	38	38	39	39	34	37	37	36	36
			31	31	31	31	30	28	31	31	30	30
OH-MO	LATE	54	44	43	47	41	44	44	49	44	45	49
			34	35	35	33	34	33	33	32	34	35
OH-MO	LATE	69	48	46	43	43	47	46	44	45	43	47
			31	32	33	33	36	33	31	32	35	36
OH-MO	LATE	64	42	42	43	38	40	42	45	42	41	42
			32	34	31	36	31	33	30	29	31	32
OH-MO	LATE	61	45	44	46	44	46	45	47	46	45	45
			34	33	35	34	33	35	36	34	38	34
OH-MO	LATE	69	46	50	44	47	46	46	44	49	50	48
			37	35	33	34	36	39	38	37	38	36
OH-MO	LATE	57	48	47	47	45	43	45	44	47	47	45
			32	36	33	34	34	36	36	36	36	34
OH-MO	LATE	60	42	45	47	45	46	45	45	46	45	45
			33	34	35	33	35	33	34	36	35	33
OH-MO	LATE	64	47	45	48	46	48	45	47	41	46	45
			33	33	35	35	34	34	35	35	36	34
OH-MO	LATE	57	35	41	38	40	40	41	42	40	40	41
			33	37	34	33	31	35	32	33	33	37
OH-MO	LATE	63	47	43	42	41	38	41	43	40	43	44
			37	33	32	34	33	34	35	33	33	37
OH-MO	LATE	60	50	50	51	51	48	49	48	50	49	49
			37	37	34	37	37	35	36	37	35	36
OH-MO	LATE	56	51	48	47	48	52	49	48	49	50	51
			34	36	32	36	33	30	34	34	31	35
OH-MO	LATE	60	43	46	44	43	43	44	45	45	42	46
			33	33	30	35	34	33	37	33	34	32
OH-MO	LATE	64	44	44	45	45	45	44	46	42	44	45
			32	34	34	31	32	33	34	30	34	34
OH-MO	LATE	59	45	45	45	46	47	45	43	45	47	46
			34	34	35	34	35	35	32	35	31	35
OH-MO	LATE	56	50	45	43	49	45	48	50	50	47	45
			35	32	32	33	32	31	35	33	32	31
OH-MO	LATE	55	42	41	42	41	42	43	40	41	42	43
			31	32	29	30	33	32	30	32	33	32
OH-MO	LATE	63	45	47	45	45	48	45	45	47	40	45
			31	31	30	32	35	33	31	32	28	30
OH-MO	LATE	55	42	41	44	42	44	44	45	43	44	43
			29	31	32	31	34	33	34	33	33	32
OH-MO	LATE	62	48	47	45	44	43	43	40	44	43	44
			32	32	30	32	30	31	33	30	30	31
OH-MO	LATE	55	44	44	43	43	44	45	45	42	43	47
			33	32	33	32	32	30	33	32	30	34
OH-MO	LATE	63	48	48	50	49	45	45	50	46	49	49
			33	31	31	35	32	30	34	32	32	30
OH-MO	LATE	51	41	42	42	45	42	40	41	41	41	43
			28	31	33	32	33	30	28	33	30	31
OH-MO	LATE	64	40	38	43	40	40	41	42	42	41	39
			30	31	35	30	31	33	33	31	30	31
OH-MO	LATE	61	43	45	41	44	45	41	41	45	44	46
			31	36	32	30	35	32	30	34	30	35
OH-MO	LATE	57	61	53	50	59	58	49	60	58	65	53
			40	36	34	36	34	36	36	38	42	36
OH-MO	LATE	60	45	43	43	42	48	46	49	49	46	45
			29	29	28	33	31	32	35	33	31	32
OH-MO	LATE	63	64	69	66	64	65	55	66	63	64	63
			43	47	45	44	45	40	45	40	46	41
OH-MO	LATE	56	44	49	48	51	45	48	48	51	48	48
			34	36	34	40	35	34	36	30	35	34
OH-MO	LATE	61	53	53	52	54	54	55	54	48	50	54
			34	34	32	36	34	34	35	30	31	31
OH-MO	LATE	62	48	47	43	50	47	49	47	45	51	50
			30	34	31	36	30	30	31	30	32	32
OH-MO	LATE	51	47	47	47	45	50	50	46	48	47	46
			33	30	32	34	34	35	33	34	32	32
OH-MO	LATE	55	46	45	45	46	48	48	48	47	47	48
			33	35	35	34	33	32	38	34	33	33
OH-MO	LATE	58	45	45	50	50	47	48	50	47	47	49
			34	35	35	37	35	31	35	34	34	33
OH-MO	LATE	50	45	45	44	48	49	49	47	49	46	50
			30	31	30	34	33	29	30	31	34	37
OH-MO	LATE	53	48	48	44	46	47	47	47	46	48	47
			33	34	31	34	33	35	34	33	34	32
OH-MO	LATE	59	50	48	47	44	48	46	46	45	48	49
			36	34	36	33	35	34	32	33	32	30
OH-MO	LATE	55	45	45	46	46	45	49	48	45	47	46
			31	33	32	32	33	35	32	34	33	32
OH-MO	LATE	60	45	43	43	46	47	46	46	46	46	47
			31	31	30	32	30	33	32	34	307	29
OH-MO	LATE	54	43	46	52	49	45	47	47	50	44	53
			35	31	33	32	35	32	30	33	30	35
OH-MO	LATE	58	48	44	47	47	50	50	50	49	50	45
			35	32	33	35	37	35	34	37	40	36
OH-MO	LATE	60	41	44	45	46	45	44	44	44	43	44
			30	29	35	32	33	33	33	33	34	32
OH-MO	LATE	55	47	46	47	46	47	47	46	46	46	48
			35	34	31	34	35	37	34	35	35	34
MONEY KEY	EARLY	58	32	32	33	31	32	32	33	31	33	33
			28	31	26	27	32	30	31	29	28	29
MONEY KEY	EARLY	50	34	35	39	38	36	36	40	38	34	34
			28	34	33	36	31	31	32	34	30	29
MONEY KEY	EARLY	54	38	34	40	34	34	34	32	33	32	36
			29	34	35	30	32	33	32	33	28	28
MONEY KEY	EARLY	60	36	32	34	35	36	30	36	36	35	37
			30	27	28	28	26	29	30	31	29	31
MONEY KEY	EARLY	52	36	34	33	32	37	33	36	32	31	33
			28	32	33	26	32	30	30	30	28	28
MONEY KEY	EARLY	55	32	35	30	32	31	33	35	34	32	34
			29	32	30	29	30	30	31	32	29	30
MONEY KEY	EARLY	50	35	37	35	36	33	32	36	32	35	34
			28	36	33	35	31	32	31	23	31	31
MONEY KEY	EARLY	56	38	35	37	32	35	36	35	37	38	33
			30	31	29	30	31	30	30	29	30	29
MONEY KEY	EARLY	54	35	36	36	34	34	35	35	31	33	32
			33	32	31	32	31	30	30	30	31	31
MONEY KEY	EARLY	51	35	35	36	34	36	35	36	35	34	34
			37	35	35	33	35	34	34	35	35	35
MONEY KEY	EARLY	55	40	37	40	37	40	38	39	40	36	37
			33	35	35	33	32	35	33	32	32	32
MONEY KEY	EARLY	56	38	38	37	36	40	39	40	40	40	37
			38	38	36	35	40	39	37	38	38	36
M75	EARLY	65	53	42	41	44	41	43	40	40	42	40
			37	33	31	35	35	34	31	36	32	32
M75	EARLY	67	50	50	49	54	47	49	44	54	50	50
			34	41	40	43	41	39	40	40	42	40
M75	LATE	50	55	52	59	56	64	47	65	55	56	46
			35	40	44	35	43	37	40	37	35	35
M75	LATE	66	55	54	54	50	56	51	58	51	55	50
			36	35	35	37	38	31	37	33	36	36
M75	LATE	65	58	55	57	59	61	52	56	58	57	54
			39	36	34	39	42	40	35	34	34	37
M75	LATE	67	40	46	41	44	44	43	45	43	40	40
			33	33	35	34	31	35	37	32	34	34
M75	LATE	59	50	57	54	55	51	62	51	58	54	55
			32	40	40	39	37	40	34	43	45	35
M75	LATE	63	48	47	48	45	47	47	48	50	48	45
			39	38	37	38	38	40	38	40	40	38
LKB	early	66	38	43	37	37	39	39	40	39	38	37
			35	37	37	36	36	38	38	36	35	36
LKB	early	65	37	34	34	33	33	35	37	35	35	35
			38	33	33	33	32	34	34	34	33	35
LKB	early	65	38	44	42	40	40	42	39	30	39	34
			29	33	29	32	29	31	28	28	34	32
LKB	early	70	37	49	33	40	33	48	32	33	32	38
			28	28	30	28	29	35	32	33	31	33
LKB	early	67	40	37	40	36	35	37	38	42	45	40
			33	33	36	32	27	25	30	30	28	35
LKB	early	58	39	37	39	37	35	36	38	36	37	37
			34	31	33	35	34	35	33	36	35	33
LKB	early	52	36	36	35	35	36	36	37	35	34	35
			32	32	32	32	31	31	36	33	28	30
LKB	late	83	44	46	44	44	42	42	44	43	46	43
			37	35	35	33	35	39	35	34	34	34
LKB	late	51	46	60	59	47	55	50	57	58	55	49
			36	40	40	37	35	40	35	40	41	37
LKB	late	74	39	37	36	35	32	37	35	43	36	37
			34	31	34	33	32	36	33	29	36	35
LKB	late	69	35	40	41	33	36	38	36	38	39	42
			29	39	38	30	32	31	33	32	35	37
LKB	late	47	60	55	50	53	47	51	55	55	52	57
			40	38	39	42	35	35	45	46	41	45
LKB	late	47	57	48	48	54	49	54	50	47	47	48
			37	35	32	40	35	37	30	36	29	32
INDIAN KEY FILL	EARLY	64	48	49	42	44	44	43	47	47	45	46
			47	50	43	44	45	42	47	47	44	45
INDIAN KEY FILL	EARLY	60	47	47	47	49	46	48	48	47	49	48
			44	43	46	48	45	46	47	46	47	46
INDIAN KEY FILL	EARLY	59	50	47	46	45	40	45	46	47	43	45
			46	47	46	45	39	44	44	45	41	43
INDIAN KEY FILL	EARLY	57	42	41	42	44	43	42	43	41	42	42
			42	41	42	42	42	42	42	41	41	42
INDIAN KEY FILL	EARLY	56	45	44	45	43	39	45	46	45	42	44
			42	43	44	40	38	43	44	42	39	42
INDIAN KEY FILL	EARLY	54	46	44	46	45	44	44	44	45	46	42
			45	44	42	43	43	44	43	43	43	40
INDIAN KEY FILL	EARLY	66	47	45	45	44	44	45	44	44	45	44
			45	45	44	43	43	45	43	40	45	43
INDIAN KEY FILL	EARLY	51	39	43	42	41	42	41	42	40	43	42
			37	40	40	41	38	41	40	39	42	41
INDIAN KEY FILL	EARLY	58	44	40	44	42	41	39	40	43	44	40
			44	39	40	40	49	38	39	43	43	39
INDIAN KEY FILL	EARLY	69	39	41	44	40	40	39	43	43	39	44
			37	40	40	38	37	38	42	42	39	43
INDIAN KEY FILL	EARLY	56	42	40	41	42	39	42	41	42	42	41
			40	40	41	41	39	40	40	41	42	41
INDIAN KEY FILL	EARLY	52	42	43	43	43	44	42	41	40	41	41
			40	40	41	40	44	41	41	40	40	41
INDIAN KEY FILL	LATE	61	50	51	53	53	55	53	55	53	55	53
			33	35	32	36	35	36	35	34	35	36
INDIAN KEY FILL	LATE	57	63	50	55	56	65	65	60	60	55	50
			42	38	31	40	38	41	40	36	35	38
SCOUT KEY	EARLY	60	38	36	35	35	38	35	37	37	37	37
			37	35	35	35	38	34	36	35	37	36
SCOUT KEY	EARLY	59	37	37	38	35	37	38	37	37	37	38
			37	34	37	35	35	37	36	36	34	36
SCOUT KEY	EARLY	57	38	41	38	37	40	38	40	36	39	41
			37	37	38	37	36	37	37	36	38	38
SCOUT KEY	EARLY	59	37	36	35	35	37	38	35	38	35	36
			33	32	33	35	36	36	33	35	35	35
SCOUT KEY	LATE	51	50	51	51	50	55	55	54	54	60	55
			36	38	36	38	37	32	35	34	37	35
ISLANDER	EARLY	73	36	39	38	40	40	40	41	41	40	40
			36	35	35	35	35	37	35	36	35	36
ISLANDER	EARLY	55	39	40	38	37	50	39	43	40	41	39
			38	36	38	35	35	39	38	36	36	35
ISLANDER	EARLY	65	39	38	40	37	37	40	38	40	39	41
			37	35	38	36	35	37	37	39	38	40
ISLANDER	EARLY	66	43	38	40	39	43	39	43	40	41	39
			38	38	40	37	41	38	40	36	38	37
ISLANDER	EARLY	55	40	39	45	45	45	45	46	46	44	45
			40	37	34	37	35	35	35	35	35	36
ISLANDER	EARLY	57	40	42	40	41	40	40	40	42	40	39
			40	42	40	40	40	40	40	40	39	38
ISLANDER	EARLY	70	44	45	43	40	44	45	46	46	46	43
			40	40	38	35	35	38	37	34	36	35
ISLANDER	EARLY	55	43	40	45	41	42	43	43	43	43	42
			37	33	40	36	35	37	36	38	35	35
ISLANDER	LATE	63	60	58	55	60	58	61	60	58	63	59
			40	40	38	39	38	43	40	39	41	39
ISLANDER	LATE	62	56	54	58	55	55	56	55	58	55	59
			40	36	38	37	36	36	35	42	38	40
